# Supplementary material for: 12-{[4-(2-Fluoro­phen­yl)piperazin-1-yl]­meth­yl}-9α-hy­droxy-4,8-dimethyl-3,14-dioxatricyclo­[9.3.0.02,4]tetra­dec-7-en-13-one
Source: Acta Crystallogr Sect E Struct Rep Online. 2012 Feb 17;68(Pt 3):o741–2. doi: 10.1107/S1600536812006411 (PMC3295510; doi:10.1107/S1600536812006411)
Supplement: Supplementary file 1 [file e-68-0o741-sup1.cif]

##############################################################################
#                                                                            #
# This CIF contains the data in a paper accepted for publication in          #
# Acta Crystallographica Section E. It conforms to the requirements of       #
# Notes for Authors for Acta Crystallographica Section E, and has been       #
# peer reviewed under the auspices of the IUCr Commission on Journals.       #
#                                                                            #
# Full details of the Crystallographic Information File format               #
# are given in the paper "The Crystallographic Information File (CIF):       #
# a New Standard Archive File for Crystallography" by S. R. Hall, F. H.      #
# Allen and I. D. Brown [Acta Cryst. (1991), A47, 655-685].                  #
#                                                                            #
# The current version of the core CIF dictionary is obtainable from          #
# ftp://ftp.iucr.org/pub/cif_core.dic.                                       #
#                                                                            #
# Software is freely available for graphical display of the structure(s)     #
# in this CIF. For information consult the CIF software page                 #
# http://www.iucr.org/resources/cif/software.                                #
#                                                                            #
# This file may be used for bona fide research purposes within the           #
# scientific community so long as proper attribution is given to the journal # 
# article from which it was obtained.                                        #
#                                                                            #
##############################################################################
data_I
_audit_creation_method     SHELXL-97
_chemical_name_systematic
;
12-{[4-(2-Fluorophenyl)piperazin-1-yl]methyl}-9\a-hydroxy-4,8-dimethyl-
3,14-dioxatricyclo[9.3.0.0^2,4^]tetradec-7-en-13-one
;
_chemical_name_common     ?
_chemical_formula_moiety     'C25 H33 F N2 O4'
_chemical_formula_sum     'C25 H33 F N2 O4'
_chemical_formula_iupac     'C25 H33 F N2 O4'
_chemical_formula_weight     444.53
_chemical_melting_point     ?
_symmetry_cell_setting     monoclinic
_symmetry_space_group_name_H-M     'P 21'
_symmetry_space_group_name_Hall     'P 2yb'
loop_
    _symmetry_equiv_pos_as_xyz
    'x, y, z'
    '-x, y+1/2, -z'
_cell_length_a     14.583(2)
_cell_length_b     6.3366(17)
_cell_length_c     24.697(3)
_cell_angle_alpha     90.00
_cell_angle_beta     93.598(14)
_cell_angle_gamma     90.00
_cell_volume     2277.7(8)
_cell_formula_units_Z     4
_cell_measurement_reflns_used     24632
_cell_measurement_theta_min     3.5
_cell_measurement_theta_max     26.4
_cell_measurement_temperature     180(2)
_exptl_crystal_description     block
_exptl_crystal_colour     colourless
_exptl_crystal_size_max     0.56
_exptl_crystal_size_mid     0.36
_exptl_crystal_size_min     0.1
_exptl_crystal_density_diffrn     1.296
_exptl_crystal_density_meas     ?
_exptl_crystal_density_method     'not measured'
_exptl_crystal_F_000     952
_exptl_absorpt_coefficient_mu     0.093
_exptl_absorpt_correction_type     multi-scan
_exptl_absorpt_process_details
;
(CrysAlis PRO; Agilent, 2011)
;
_exptl_absorpt_correction_T_min     0.78845
_exptl_absorpt_correction_T_max     1.00000
_exptl_special_details
;
Empirical absorption correction using spherical harmonics,
implemented in SCALE3 ABSPACK scaling algorithm.
CrysAlisPro (Agilent Technologies,2011)
;
_diffrn_ambient_temperature     180(2)
_diffrn_radiation_type     MoK\a
_diffrn_radiation_wavelength     0.71073
_diffrn_radiation_source     'fine-focus sealed tube'
_diffrn_radiation_monochromator     graphite
_diffrn_measurement_device_type     'Agilent Xcalibur Eos Gemini ultra'
_diffrn_measurement_method     '\w scans'
_diffrn_detector_area_resol_mean     16.1978
_diffrn_reflns_number     24656
_diffrn_reflns_av_R_equivalents     0.0662
_diffrn_reflns_av_sigmaI/netI     0.0436
_diffrn_reflns_theta_min     3.51
_diffrn_reflns_theta_max     26.37
_diffrn_reflns_theta_full     26.37
_diffrn_measured_fraction_theta_max     0.994
_diffrn_measured_fraction_theta_full     0.994
_diffrn_reflns_limit_h_min     -18
_diffrn_reflns_limit_h_max     18
_diffrn_reflns_limit_k_min     -7
_diffrn_reflns_limit_k_max     7
_diffrn_reflns_limit_l_min     -30
_diffrn_reflns_limit_l_max     30
_diffrn_standards_number     ?
_diffrn_standards_interval_count     ?
_diffrn_standards_interval_time     ?
_diffrn_standards_decay_%     ?
_refine_special_details
;
Refinement of <i>F</i>^2^ against ALL reflections. The weighted <i>R</i>-factor
<i>wR</i> and goodness of fit <i>S</i> are based on <i>F</i>^2^, conventional
<i>R</i>-factors <i>R</i> are based on <i>F</i>, with <i>F</i> set to zero for
negative <i>F</i>^2^. The threshold expression of <i>F</i>^2^ >
2\s(<i>F</i>^2^) is used only for calculating <i>R</i>-factors(gt) <i>etc</i>.
and is not relevant to the choice of reflections for refinement.
<i>R</i>-factors based on <i>F</i>^2^ are statistically about twice as large
as those based on <i>F</i>, and <i>R</i>- factors based on ALL data will be
even larger.
;
_reflns_number_total     5052
_reflns_number_gt     4582
_reflns_threshold_expression     I>2\s(I)
_refine_ls_structure_factor_coef     Fsqd
_refine_ls_matrix_type     full
_refine_ls_R_factor_all     0.0743
_refine_ls_R_factor_gt     0.0676
_refine_ls_wR_factor_gt     0.1916
_refine_ls_wR_factor_ref     0.1968
_refine_ls_goodness_of_fit_ref     1.119
_refine_ls_restrained_S_all     1.118
_refine_ls_number_reflns     5050
_refine_ls_number_parameters     583
_refine_ls_number_restraints     1
_refine_ls_hydrogen_treatment     constr
_refine_ls_weighting_scheme     calc
_refine_ls_weighting_details
         'calc w=1/[\s^2^(Fo^2^)+(0.0994P)^2^+2.6170P] where P=(Fo^2^+2Fc^2^)/3'
_atom_sites_solution_hydrogens     geom
_atom_sites_solution_primary     direct
_atom_sites_solution_secondary     difmap
_refine_ls_shift/su_max     0.002
_refine_ls_shift/su_mean     0.000
_refine_diff_density_max     0.428
_refine_diff_density_min     -0.373
_refine_ls_extinction_method     none
_refine_ls_extinction_coef     ?
loop_
    _atom_type_symbol
    _atom_type_description
    _atom_type_scat_dispersion_real
    _atom_type_scat_dispersion_imag
    _atom_type_scat_source
    'C' 'C' 0.0033 0.0000
                         'International Tables Vol C Tables 4.2.6.8 and 6.1.1.4'
    'H' 'H' 0.0000 0.0000
                         'International Tables Vol C Tables 4.2.6.8 and 6.1.1.4'
    'O' 'O' 0.0106 0.0000
                         'International Tables Vol C Tables 4.2.6.8 and 6.1.1.4'
    'N' 'N' 0.0061 0.0000
                         'International Tables Vol C Tables 4.2.6.8 and 6.1.1.4'
    'F' 'F' 0.0171 0.0000
                         'International Tables Vol C Tables 4.2.6.8 and 6.1.1.4'
_computing_data_collection     'CrysAlis PRO (Agilent, 2011)'
_computing_cell_refinement     'CrysAlis PRO (Agilent, 2011)'
_computing_data_reduction     'CrysAlis PRO (Agilent, 2011)'
_computing_structure_solution     'SHELXS97 (Sheldrick,2008)'
_computing_structure_refinement     'SHELXL97 (Sheldrick,2008)'
_computing_molecular_graphics
                  'ORTEP-3 for Windows (Farrugia, 1997) and PLATON (Spek, 2009)'
_computing_publication_material     'WinGX (Farrugia, 1999)'
loop_
    _atom_site_type_symbol
    _atom_site_label
    _atom_site_fract_x
    _atom_site_fract_y
    _atom_site_fract_z
    _atom_site_U_iso_or_equiv
    _atom_site_adp_type
    _atom_site_calc_flag
    _atom_site_refinement_flags
    _atom_site_occupancy
    _atom_site_symmetry_multiplicity
    _atom_site_disorder_assembly
    _atom_site_disorder_group
    C C1A 0.8424(3) -0.1376(8) -0.07964(18) 0.0227(10) Uani d . 1 1 . .
    H H1A 0.8190 -0.0141 -0.1000 0.027 Uiso calc R 1 1 . .
    C C2A 0.8236(3) -0.3358(8) -0.11130(18) 0.0250(10) Uani d . 1 1 . .
    H H2A 0.8336 -0.4649 -0.0899 0.030 Uiso calc R 1 1 . .
    C C3A 0.7535(3) -0.3580(9) -0.15656(19) 0.0270(11) Uani d . 1 1 . .
    C C4A 0.7080(4) -0.5696(10) -0.1628(2) 0.0353(13) Uani d . 1 1 . .
    H H4A1 0.7490 -0.6773 -0.1473 0.042 Uiso calc R 1 1 . .
    H H4A2 0.6962 -0.6005 -0.2011 0.042 Uiso calc R 1 1 . .
    C C5A 0.6168(4) -0.5769(10) -0.1346(2) 0.0369(13) Uani d . 1 1 . .
    H H5A1 0.5703 -0.4981 -0.1559 0.044 Uiso calc R 1 1 . .
    H H5A2 0.5962 -0.7220 -0.1324 0.044 Uiso calc R 1 1 . .
    C C6A 0.6282(4) -0.4847(9) -0.0784(2) 0.0314(12) Uani d . 1 1 . .
    H H6A 0.6657 -0.5600 -0.0535 0.038 Uiso calc R 1 1 . .
    C C7A 0.5916(3) -0.3105(10) -0.0603(2) 0.0301(12) Uani d . 1 1 . .
    C C8A 0.6277(3) -0.2092(10) -0.00794(19) 0.0313(12) Uani d . 1 1 . .
    H H8A 0.5774 -0.1310 0.0073 0.038 Uiso calc R 1 1 . .
    C C9A 0.7044(3) -0.0507(8) -0.01998(19) 0.0232(10) Uani d . 1 1 . .
    H H9A1 0.6876 0.0201 -0.0540 0.028 Uiso calc R 1 1 . .
    H H9A2 0.7080 0.0557 0.0083 0.028 Uiso calc R 1 1 . .
    C C10A 0.8004(3) -0.1502(8) -0.02369(17) 0.0197(9) Uani d . 1 1 . .
    H H10A 0.7951 -0.3001 -0.0146 0.024 Uiso calc R 1 1 . .
    C C11A 0.8758(3) -0.0569(8) 0.01478(18) 0.0212(9) Uani d . 1 1 . .
    H H11A 0.8639 0.0942 0.0191 0.025 Uiso calc R 1 1 . .
    C C12A 0.9618(3) -0.0835(7) -0.01515(19) 0.0210(10) Uani d . 1 1 . .
    C C13A 0.8871(3) -0.1570(9) 0.07060(17) 0.0250(10) Uani d . 1 1 . .
    H H13A 0.9092 -0.3004 0.0671 0.030 Uiso calc R 1 1 . .
    H H13B 0.9330 -0.0790 0.0926 0.030 Uiso calc R 1 1 . .
    C C14A 0.7011(4) -0.1738(9) -0.1810(2) 0.0303(11) Uani d . 1 1 . .
    H H14A 0.7399 -0.0512 -0.1798 0.045 Uiso calc R 1 1 . .
    H H14B 0.6482 -0.1471 -0.1608 0.045 Uiso calc R 1 1 . .
    H H14C 0.6818 -0.2052 -0.2180 0.045 Uiso calc R 1 1 . .
    C C15A 0.5173(4) -0.1808(11) -0.0897(2) 0.0382(13) Uani d . 1 1 . .
    H H15A 0.5068 -0.2325 -0.1261 0.057 Uiso calc R 1 1 . .
    H H15B 0.5363 -0.0358 -0.0907 0.057 Uiso calc R 1 1 . .
    H H15C 0.4617 -0.1915 -0.0711 0.057 Uiso calc R 1 1 . .
    C C16A 0.8080(3) -0.3108(8) 0.14370(18) 0.0235(10) Uani d . 1 1 . .
    H H16A 0.8558 -0.2650 0.1702 0.028 Uiso calc R 1 1 . .
    H H16B 0.8249 -0.4487 0.1305 0.028 Uiso calc R 1 1 . .
    C C17A 0.7173(3) -0.3263(8) 0.17053(18) 0.0226(10) Uani d . 1 1 . .
    H H17A 0.6700 -0.3781 0.1445 0.027 Uiso calc R 1 1 . .
    H H17B 0.7232 -0.4254 0.2005 0.027 Uiso calc R 1 1 . .
    C C18A 0.6868(3) 0.0355(8) 0.14613(19) 0.0244(10) Uani d . 1 1 . .
    H H18A 0.6717 0.1734 0.1601 0.029 Uiso calc R 1 1 . .
    H H18B 0.6389 -0.0045 0.1191 0.029 Uiso calc R 1 1 . .
    C C19A 0.7782(3) 0.0465(8) 0.12006(19) 0.0240(10) Uani d . 1 1 . .
    H H19A 0.7747 0.1502 0.0911 0.029 Uiso calc R 1 1 . .
    H H19B 0.8260 0.0901 0.1468 0.029 Uiso calc R 1 1 . .
    C C20A 0.6142(3) -0.1175(8) 0.22233(18) 0.0204(10) Uani d . 1 1 . .
    C C21A 0.5586(3) -0.2906(9) 0.22979(19) 0.0263(11) Uani d . 1 1 . .
    H H21A 0.5701 -0.4161 0.2119 0.032 Uiso calc R 1 1 . .
    C C22A 0.4857(3) -0.2809(9) 0.2634(2) 0.0325(12) Uani d . 1 1 . .
    H H22A 0.4501 -0.4005 0.2681 0.039 Uiso calc R 1 1 . .
    C C23A 0.4654(4) -0.0980(10) 0.2898(2) 0.0358(13) Uani d . 1 1 . .
    H H23A 0.4156 -0.0920 0.3115 0.043 Uiso calc R 1 1 . .
    C C24A 0.5203(4) 0.0784(9) 0.2835(2) 0.0320(12) Uani d . 1 1 . .
    H H24A 0.5080 0.2040 0.3011 0.038 Uiso calc R 1 1 . .
    C C25A 0.5934(3) 0.0646(8) 0.25078(19) 0.0251(10) Uani d . 1 1 . .
    O O1A 0.6593(3) -0.3633(8) 0.03028(14) 0.0375(10) Uani d . 1 1 . .
    H H1A1 0.6922 -0.3071 0.0543 0.056 Uiso calc R 1 1 . .
    O O2A 0.9417(2) -0.1221(6) -0.06803(13) 0.0256(7) Uani d . 1 1 . .
    O O3A 1.0412(2) -0.0722(6) 0.00239(14) 0.0281(8) Uani d . 1 1 . .
    O O4A 0.8513(2) -0.3533(7) -0.16622(13) 0.0319(8) Uani d . 1 1 . .
    N N1A 0.6909(3) -0.1189(7) 0.19052(15) 0.0215(8) Uani d . 1 1 . .
    N N2A 0.8010(3) -0.1602(7) 0.09816(14) 0.0218(8) Uani d . 1 1 . .
    F F2 0.6494(2) 0.2337(5) 0.24852(12) 0.0347(7) Uani d . 1 1 . .
    C C1 0.6454(3) 0.8975(9) 0.56683(18) 0.0250(10) Uani d . 1 1 . .
    H H1 0.6460 1.0484 0.5755 0.030 Uiso calc R 1 1 . .
    C C2 0.6873(3) 0.7724(9) 0.61320(18) 0.0291(11) Uani d . 1 1 . .
    H H2 0.7046 0.6286 0.6034 0.035 Uiso calc R 1 1 . .
    C C3 0.7433(3) 0.8598(10) 0.65909(19) 0.0272(11) Uani d . 1 1 . .
    C C4 0.8206(4) 0.7248(10) 0.6835(2) 0.0347(13) Uani d . 1 1 . .
    H H4A 0.8043 0.5771 0.6792 0.042 Uiso calc R 1 1 . .
    H H4B 0.8293 0.7541 0.7220 0.042 Uiso calc R 1 1 . .
    C C5 0.9112(4) 0.7675(11) 0.6563(2) 0.0369(13) Uani d . 1 1 . .
    H H5A 0.9366 0.9009 0.6693 0.044 Uiso calc R 1 1 . .
    H H5B 0.9551 0.6574 0.6666 0.044 Uiso calc R 1 1 . .
    C C6 0.8975(3) 0.7746(9) 0.5959(2) 0.0312(12) Uani d . 1 1 . .
    H H6 0.8841 0.6467 0.5787 0.037 Uiso calc R 1 1 . .
    C C7 0.9021(3) 0.9422(10) 0.5638(2) 0.0296(11) Uani d . 1 1 . .
    C C8 0.8663(3) 0.9337(10) 0.5053(2) 0.0306(12) Uani d . 1 1 . .
    H H8 0.9049 1.0253 0.4843 0.037 Uiso calc R 1 1 . .
    C C9 0.7670(3) 1.0168(9) 0.49891(19) 0.0269(11) Uani d . 1 1 . .
    H H9A 0.7541 1.0603 0.4616 0.032 Uiso calc R 1 1 . .
    H H9B 0.7622 1.1408 0.5216 0.032 Uiso calc R 1 1 . .
    C C10 0.6936(3) 0.8562(8) 0.51388(17) 0.0212(9) Uani d . 1 1 . .
    H H10 0.7232 0.7176 0.5172 0.025 Uiso calc R 1 1 . .
    C C11 0.6141(3) 0.8380(8) 0.47070(18) 0.0220(10) Uani d . 1 1 . .
    H H11 0.6087 0.9701 0.4501 0.026 Uiso calc R 1 1 . .
    C C12 0.5300(3) 0.8096(8) 0.50258(19) 0.0231(10) Uani d . 1 1 . .
    C C13 0.6249(3) 0.6545(9) 0.43165(18) 0.0254(10) Uani d . 1 1 . .
    H H131 0.6225 0.5228 0.4515 0.030 Uiso calc R 1 1 . .
    H H132 0.5739 0.6556 0.4045 0.030 Uiso calc R 1 1 . .
    C C14 0.7548(4) 1.0945(10) 0.6683(2) 0.0343(13) Uani d . 1 1 . .
    H H14D 0.7033 1.1678 0.6511 0.051 Uiso calc R 1 1 . .
    H H14E 0.8103 1.1413 0.6533 0.051 Uiso calc R 1 1 . .
    H H14F 0.7579 1.1232 0.7066 0.051 Uiso calc R 1 1 . .
    C C15 0.9342(4) 1.1565(11) 0.5808(2) 0.0395(14) Uani d . 1 1 . .
    H H15D 0.9490 1.1575 0.6192 0.059 Uiso calc R 1 1 . .
    H H15E 0.8864 1.2573 0.5721 0.059 Uiso calc R 1 1 . .
    H H15F 0.9877 1.1928 0.5621 0.059 Uiso calc R 1 1 . .
    C C16 0.7315(4) 0.4575(8) 0.3813(2) 0.0272(11) Uani d . 1 1 . .
    H H16C 0.6828 0.4194 0.3545 0.033 Uiso calc R 1 1 . .
    H H16D 0.7337 0.3517 0.4097 0.033 Uiso calc R 1 1 . .
    C C17 0.8227(3) 0.4615(8) 0.35471(19) 0.0261(11) Uani d . 1 1 . .
    H H17C 0.8719 0.4938 0.3817 0.031 Uiso calc R 1 1 . .
    H H17D 0.8347 0.3238 0.3395 0.031 Uiso calc R 1 1 . .
    C C18 0.7965(3) 0.8276(8) 0.33228(18) 0.0219(10) Uani d . 1 1 . .
    H H18C 0.7911 0.9279 0.3026 0.026 Uiso calc R 1 1 . .
    H H18D 0.8448 0.8760 0.3581 0.026 Uiso calc R 1 1 . .
    C C19 0.7061(3) 0.8165(8) 0.35974(18) 0.0229(10) Uani d . 1 1 . .
    H H19C 0.6913 0.9548 0.3736 0.027 Uiso calc R 1 1 . .
    H H19D 0.6573 0.7753 0.3334 0.027 Uiso calc R 1 1 . .
    C C20 0.8968(3) 0.6153(8) 0.27872(17) 0.0192(9) Uani d . 1 1 . .
    C C21 0.9531(3) 0.7883(9) 0.27203(18) 0.0250(10) Uani d . 1 1 . .
    H H21 0.9426 0.9125 0.2907 0.030 Uiso calc R 1 1 . .
    C C22 1.0259(3) 0.7785(11) 0.2375(2) 0.0321(12) Uani d . 1 1 . .
    H H22 1.0636 0.8953 0.2337 0.039 Uiso calc R 1 1 . .
    C C23 1.0416(3) 0.5970(11) 0.2094(2) 0.0343(13) Uani d . 1 1 . .
    H H23 1.0898 0.5908 0.1866 0.041 Uiso calc R 1 1 . .
    C C24 0.9860(3) 0.4236(10) 0.2149(2) 0.0289(11) Uani d . 1 1 . .
    H H24 0.9969 0.2990 0.1965 0.035 Uiso calc R 1 1 . .
    C C25 0.9135(3) 0.4382(8) 0.24841(19) 0.0226(10) Uani d . 1 1 . .
    O O1 0.8713(3) 0.7258(8) 0.48416(15) 0.0429(11) Uani d . 1 1 . .
    H H1B 0.8355 0.7144 0.4574 0.064 Uiso calc R 1 1 . .
    O O2 0.5509(2) 0.8223(6) 0.55579(13) 0.0275(8) Uani d . 1 1 . .
    O O3 0.4522(2) 0.7769(7) 0.48496(15) 0.0331(9) Uani d . 1 1 . .
    O O4 0.6512(3) 0.7882(8) 0.66572(13) 0.0384(10) Uani d . 1 1 . .
    N N1 0.7116(3) 0.6642(7) 0.40444(14) 0.0206(8) Uani d . 1 1 . .
    N N2 0.8201(3) 0.6209(7) 0.31174(15) 0.0197(8) Uani d . 1 1 . .
    F F1 0.8570(2) 0.2681(5) 0.25078(12) 0.0337(7) Uani d . 1 1 . .
loop_
    _atom_site_aniso_label
    _atom_site_aniso_U_11
    _atom_site_aniso_U_22
    _atom_site_aniso_U_33
    _atom_site_aniso_U_12
    _atom_site_aniso_U_13
    _atom_site_aniso_U_23
    C1A 0.021(2) 0.021(2) 0.027(2) -0.0018(19) 0.0038(17) 0.0016(19)
    C2A 0.031(2) 0.020(2) 0.024(2) -0.001(2) 0.0039(18) 0.000(2)
    C3A 0.031(3) 0.025(3) 0.025(2) -0.001(2) 0.0054(19) -0.003(2)
    C4A 0.045(3) 0.030(3) 0.031(3) -0.001(3) -0.005(2) -0.007(2)
    C5A 0.044(3) 0.027(3) 0.038(3) -0.008(3) -0.005(2) -0.001(2)
    C6A 0.028(3) 0.031(3) 0.035(3) -0.012(2) -0.001(2) 0.007(2)
    C7A 0.023(2) 0.038(3) 0.030(2) -0.017(2) 0.0050(18) 0.002(2)
    C8A 0.026(2) 0.043(3) 0.025(2) -0.005(3) 0.0047(18) -0.001(2)
    C9A 0.019(2) 0.026(3) 0.025(2) 0.000(2) 0.0019(16) 0.000(2)
    C10A 0.020(2) 0.019(2) 0.021(2) -0.0030(19) 0.0028(16) 0.0021(18)
    C11A 0.017(2) 0.019(2) 0.028(2) -0.0022(19) 0.0030(17) 0.0000(19)
    C12A 0.019(2) 0.012(2) 0.033(2) -0.0045(18) 0.0051(18) 0.0004(19)
    C13A 0.026(2) 0.029(3) 0.020(2) 0.001(2) 0.0014(17) -0.001(2)
    C14A 0.038(3) 0.028(3) 0.025(2) -0.004(2) -0.0017(19) 0.002(2)
    C15A 0.030(3) 0.043(3) 0.041(3) -0.001(3) -0.006(2) -0.002(3)
    C16A 0.026(2) 0.021(2) 0.023(2) 0.007(2) 0.0014(17) 0.0021(19)
    C17A 0.029(2) 0.017(2) 0.022(2) 0.005(2) 0.0024(17) 0.0029(19)
    C18A 0.029(2) 0.019(2) 0.026(2) 0.007(2) 0.0045(18) 0.004(2)
    C19A 0.034(3) 0.019(2) 0.019(2) 0.001(2) 0.0044(18) -0.0010(18)
    C20A 0.018(2) 0.019(2) 0.024(2) 0.0019(19) -0.0004(16) 0.0030(19)
    C21A 0.023(2) 0.025(3) 0.030(2) 0.005(2) 0.0014(18) 0.004(2)
    C22A 0.021(2) 0.030(3) 0.048(3) -0.004(2) 0.009(2) 0.007(3)
    C23A 0.022(2) 0.037(3) 0.050(3) 0.004(2) 0.017(2) 0.006(3)
    C24A 0.034(3) 0.026(3) 0.038(3) 0.005(2) 0.012(2) 0.001(2)
    C25A 0.025(2) 0.023(3) 0.027(2) 0.002(2) 0.0029(18) 0.004(2)
    O1A 0.041(2) 0.046(2) 0.0252(18) -0.021(2) 0.0003(15) 0.0071(18)
    O2A 0.0223(17) 0.0273(19) 0.0280(16) -0.0037(15) 0.0084(12) 0.0013(14)
    O3A 0.0203(17) 0.0241(19) 0.0400(19) -0.0054(15) 0.0029(14) -0.0019(16)
    O4A 0.0317(18) 0.039(2) 0.0257(17) -0.0007(18) 0.0085(13) -0.0078(17)
    N1A 0.024(2) 0.017(2) 0.0239(19) 0.0023(16) 0.0051(15) 0.0017(16)
    N2A 0.030(2) 0.018(2) 0.0174(17) 0.0042(18) 0.0037(14) -0.0008(16)
    F2 0.0390(17) 0.0206(16) 0.0460(17) -0.0065(14) 0.0151(13) -0.0069(14)
    C1 0.028(2) 0.024(2) 0.024(2) 0.000(2) 0.0035(18) 0.0011(19)
    C2 0.037(3) 0.029(3) 0.022(2) -0.002(2) 0.0046(19) 0.003(2)
    C3 0.024(2) 0.035(3) 0.023(2) -0.005(2) 0.0048(18) 0.002(2)
    C4 0.042(3) 0.035(3) 0.026(2) -0.001(3) -0.004(2) 0.008(2)
    C5 0.030(3) 0.042(3) 0.038(3) 0.012(3) -0.005(2) 0.006(3)
    C6 0.024(2) 0.029(3) 0.040(3) 0.010(2) 0.000(2) -0.007(2)
    C7 0.020(2) 0.039(3) 0.030(2) -0.002(2) 0.0042(18) -0.001(2)
    C8 0.021(2) 0.042(3) 0.029(3) -0.003(2) 0.0067(19) 0.000(2)
    C9 0.025(2) 0.033(3) 0.022(2) -0.005(2) 0.0001(17) 0.003(2)
    C10 0.020(2) 0.020(2) 0.024(2) 0.0021(19) 0.0029(16) 0.0028(19)
    C11 0.018(2) 0.023(2) 0.025(2) 0.000(2) 0.0033(17) -0.0005(19)
    C12 0.016(2) 0.020(3) 0.034(2) 0.0014(19) 0.0056(18) -0.004(2)
    C13 0.021(2) 0.029(3) 0.026(2) -0.004(2) 0.0085(17) -0.004(2)
    C14 0.035(3) 0.035(3) 0.033(3) -0.001(3) 0.004(2) -0.009(2)
    C15 0.032(3) 0.047(4) 0.039(3) -0.018(3) 0.000(2) 0.002(3)
    C16 0.036(3) 0.019(2) 0.028(2) -0.003(2) 0.012(2) 0.001(2)
    C17 0.035(3) 0.019(2) 0.025(2) 0.005(2) 0.0078(19) 0.003(2)
    C18 0.024(2) 0.019(2) 0.023(2) 0.003(2) 0.0054(17) -0.0001(19)
    C19 0.025(2) 0.021(2) 0.024(2) 0.006(2) 0.0039(17) 0.001(2)
    C20 0.018(2) 0.024(2) 0.016(2) 0.002(2) 0.0022(15) 0.0005(19)
    C21 0.020(2) 0.028(3) 0.027(2) -0.004(2) 0.0022(17) -0.001(2)
    C22 0.020(2) 0.040(3) 0.037(3) -0.004(2) 0.0053(19) 0.005(3)
    C23 0.019(2) 0.050(4) 0.035(3) 0.005(3) 0.0083(19) 0.002(3)
    C24 0.028(2) 0.032(3) 0.027(2) 0.013(2) 0.0036(18) 0.000(2)
    C25 0.019(2) 0.022(2) 0.026(2) 0.004(2) 0.0001(17) 0.001(2)
    O1 0.032(2) 0.060(3) 0.036(2) 0.014(2) 0.0034(16) -0.018(2)
    O2 0.0257(17) 0.033(2) 0.0243(16) -0.0030(16) 0.0072(12) -0.0023(15)
    O3 0.0195(17) 0.040(2) 0.040(2) -0.0038(17) 0.0028(14) -0.0114(18)
    O4 0.0328(19) 0.055(3) 0.0280(17) -0.018(2) 0.0059(14) 0.0071(19)
    N1 0.0229(19) 0.020(2) 0.0190(18) -0.0011(17) 0.0058(14) 0.0015(16)
    N2 0.0219(19) 0.0167(19) 0.0212(18) 0.0000(17) 0.0076(14) -0.0002(16)
    F1 0.0417(17) 0.0220(16) 0.0382(16) -0.0036(15) 0.0087(13) -0.0061(13)
_geom_special_details
;
All s.u.'s (except the s.u. in the dihedral angle between two l.s. planes) are
estimated using the full covariance matrix. The cell s.u.'s are taken into
account individually in the estimation of s.u.'s in distances, angles and
torsion angles; correlations between s.u.'s in cell parameters are only used
when they are defined by crystal symmetry. An approximate (isotropic)
treatment of cell s.u.'s is used for estimating s.u.'s involving l.s. planes.
;
loop_
    _geom_bond_atom_site_label_1
    _geom_bond_atom_site_label_2
    _geom_bond_site_symmetry_2
    _geom_bond_distance
    _geom_bond_publ_flag
    C1A O2A . 1.462(5) ?
    C1A C2A . 1.496(7) ?
    C1A C10A . 1.548(6) ?
    C1A H1A . 0.9800 ?
    C2A O4A . 1.444(5) ?
    C2A C3A . 1.473(7) ?
    C2A H2A . 0.9800 ?
    C3A O4A . 1.461(6) ?
    C3A C4A . 1.500(8) ?
    C3A C14A . 1.501(8) ?
    C4A C5A . 1.540(8) ?
    C4A H4A1 . 0.9700 ?
    C4A H4A2 . 0.9700 ?
    C5A C6A . 1.504(7) ?
    C5A H5A1 . 0.9700 ?
    C5A H5A2 . 0.9700 ?
    C6A C7A . 1.317(8) ?
    C6A H6A . 0.9300 ?
    C7A C8A . 1.508(7) ?
    C7A C15A . 1.509(8) ?
    C8A O1A . 1.415(7) ?
    C8A C9A . 1.546(7) ?
    C8A H8A . 0.9800 ?
    C9A C10A . 1.543(6) ?
    C9A H9A1 . 0.9700 ?
    C9A H9A2 . 0.9700 ?
    C10A C11A . 1.526(6) ?
    C10A H10A . 0.9800 ?
    C11A C12A . 1.506(6) ?
    C11A C13A . 1.517(6) ?
    C11A H11A . 0.9800 ?
    C12A O3A . 1.212(5) ?
    C12A O2A . 1.343(6) ?
    C13A N2A . 1.466(6) ?
    C13A H13A . 0.9700 ?
    C13A H13B . 0.9700 ?
    C14A H14A . 0.9600 ?
    C14A H14B . 0.9600 ?
    C14A H14C . 0.9600 ?
    C15A H15A . 0.9600 ?
    C15A H15B . 0.9600 ?
    C15A H15C . 0.9600 ?
    C16A N2A . 1.474(6) ?
    C16A C17A . 1.520(6) ?
    C16A H16A . 0.9700 ?
    C16A H16B . 0.9700 ?
    C17A N1A . 1.464(6) ?
    C17A H17A . 0.9700 ?
    C17A H17B . 0.9700 ?
    C18A N1A . 1.468(6) ?
    C18A C19A . 1.518(6) ?
    C18A H18A . 0.9700 ?
    C18A H18B . 0.9700 ?
    C19A N2A . 1.463(6) ?
    C19A H19A . 0.9700 ?
    C19A H19B . 0.9700 ?
    C20A C21A . 1.384(7) ?
    C20A C25A . 1.394(7) ?
    C20A N1A . 1.407(6) ?
    C21A C22A . 1.391(7) ?
    C21A H21A . 0.9300 ?
    C22A C23A . 1.370(9) ?
    C22A H22A . 0.9300 ?
    C23A C24A . 1.389(8) ?
    C23A H23A . 0.9300 ?
    C24A C25A . 1.380(7) ?
    C24A H24A . 0.9300 ?
    C25A F2 . 1.351(6) ?
    O1A H1A1 . 0.8200 ?
    C1 O2 . 1.468(6) ?
    C1 C2 . 1.492(7) ?
    C1 C10 . 1.545(6) ?
    C1 H1 . 0.9800 ?
    C2 O4 . 1.434(6) ?
    C2 C3 . 1.464(7) ?
    C2 H2 . 0.9800 ?
    C3 O4 . 1.437(6) ?
    C3 C4 . 1.510(7) ?
    C3 C14 . 1.512(8) ?
    C4 C5 . 1.543(8) ?
    C4 H4A . 0.9700 ?
    C4 H4B . 0.9700 ?
    C5 C6 . 1.494(7) ?
    C5 H5A . 0.9700 ?
    C5 H5B . 0.9700 ?
    C6 C7 . 1.330(8) ?
    C6 H6 . 0.9300 ?
    C7 C15 . 1.488(9) ?
    C7 C8 . 1.506(7) ?
    C8 O1 . 1.420(8) ?
    C8 C9 . 1.540(7) ?
    C8 H8 . 0.9800 ?
    C9 C10 . 1.540(7) ?
    C9 H9A . 0.9700 ?
    C9 H9B . 0.9700 ?
    C10 C11 . 1.529(6) ?
    C10 H10 . 0.9800 ?
    C11 C12 . 1.510(6) ?
    C11 C13 . 1.525(7) ?
    C11 H11 . 0.9800 ?
    C12 O3 . 1.207(5) ?
    C12 O2 . 1.333(6) ?
    C13 N1 . 1.470(5) ?
    C13 H131 . 0.9700 ?
    C13 H132 . 0.9700 ?
    C14 H14D . 0.9600 ?
    C14 H14E . 0.9600 ?
    C14 H14F . 0.9600 ?
    C15 H15D . 0.9600 ?
    C15 H15E . 0.9600 ?
    C15 H15F . 0.9600 ?
    C16 N1 . 1.465(7) ?
    C16 C17 . 1.520(6) ?
    C16 H16C . 0.9700 ?
    C16 H16D . 0.9700 ?
    C17 N2 . 1.464(6) ?
    C17 H17C . 0.9700 ?
    C17 H17D . 0.9700 ?
    C18 N2 . 1.454(6) ?
    C18 C19 . 1.522(6) ?
    C18 H18C . 0.9700 ?
    C18 H18D . 0.9700 ?
    C19 N1 . 1.465(6) ?
    C19 H19C . 0.9700 ?
    C19 H19D . 0.9700 ?
    C20 C25 . 1.379(7) ?
    C20 C21 . 1.386(7) ?
    C20 N2 . 1.426(5) ?
    C21 C22 . 1.404(6) ?
    C21 H21 . 0.9300 ?
    C22 C23 . 1.370(9) ?
    C22 H22 . 0.9300 ?
    C23 C24 . 1.377(9) ?
    C23 H23 . 0.9300 ?
    C24 C25 . 1.385(6) ?
    C24 H24 . 0.9300 ?
    C25 F1 . 1.361(6) ?
    O1 H1B . 0.8200 ?
loop_
    _geom_angle_atom_site_label_1
    _geom_angle_atom_site_label_2
    _geom_angle_atom_site_label_3
    _geom_angle_site_symmetry_1
    _geom_angle_site_symmetry_3
    _geom_angle
    _geom_angle_publ_flag
    O2A C1A C2A . . 107.8(4) ?
    O2A C1A C10A . . 105.7(3) ?
    C2A C1A C10A . . 110.7(4) ?
    O2A C1A H1A . . 110.8 ?
    C2A C1A H1A . . 110.8 ?
    C10A C1A H1A . . 110.8 ?
    O4A C2A C3A . . 60.1(3) ?
    O4A C2A C1A . . 120.2(4) ?
    C3A C2A C1A . . 124.9(4) ?
    O4A C2A H2A . . 113.7 ?
    C3A C2A H2A . . 113.7 ?
    C1A C2A H2A . . 113.7 ?
    O4A C3A C2A . . 58.9(3) ?
    O4A C3A C4A . . 115.6(5) ?
    C2A C3A C4A . . 116.4(5) ?
    O4A C3A C14A . . 113.3(4) ?
    C2A C3A C14A . . 122.8(5) ?
    C4A C3A C14A . . 116.3(4) ?
    C3A C4A C5A . . 111.7(5) ?
    C3A C4A H4A1 . . 109.3 ?
    C5A C4A H4A1 . . 109.3 ?
    C3A C4A H4A2 . . 109.3 ?
    C5A C4A H4A2 . . 109.3 ?
    H4A1 C4A H4A2 . . 107.9 ?
    C6A C5A C4A . . 110.9(4) ?
    C6A C5A H5A1 . . 109.5 ?
    C4A C5A H5A1 . . 109.5 ?
    C6A C5A H5A2 . . 109.5 ?
    C4A C5A H5A2 . . 109.5 ?
    H5A1 C5A H5A2 . . 108.0 ?
    C7A C6A C5A . . 128.0(5) ?
    C7A C6A H6A . . 116.0 ?
    C5A C6A H6A . . 116.0 ?
    C6A C7A C8A . . 121.4(5) ?
    C6A C7A C15A . . 125.9(5) ?
    C8A C7A C15A . . 112.5(5) ?
    O1A C8A C7A . . 111.1(5) ?
    O1A C8A C9A . . 111.6(4) ?
    C7A C8A C9A . . 109.3(4) ?
    O1A C8A H8A . . 108.3 ?
    C7A C8A H8A . . 108.3 ?
    C9A C8A H8A . . 108.3 ?
    C10A C9A C8A . . 114.5(4) ?
    C10A C9A H9A1 . . 108.6 ?
    C8A C9A H9A1 . . 108.6 ?
    C10A C9A H9A2 . . 108.6 ?
    C8A C9A H9A2 . . 108.6 ?
    H9A1 C9A H9A2 . . 107.6 ?
    C11A C10A C9A . . 115.2(4) ?
    C11A C10A C1A . . 103.1(3) ?
    C9A C10A C1A . . 116.3(4) ?
    C11A C10A H10A . . 107.3 ?
    C9A C10A H10A . . 107.3 ?
    C1A C10A H10A . . 107.3 ?
    C12A C11A C13A . . 110.7(4) ?
    C12A C11A C10A . . 103.9(4) ?
    C13A C11A C10A . . 115.9(4) ?
    C12A C11A H11A . . 108.7 ?
    C13A C11A H11A . . 108.7 ?
    C10A C11A H11A . . 108.7 ?
    O3A C12A O2A . . 120.3(4) ?
    O3A C12A C11A . . 128.6(4) ?
    O2A C12A C11A . . 111.1(4) ?
    N2A C13A C11A . . 112.3(4) ?
    N2A C13A H13A . . 109.1 ?
    C11A C13A H13A . . 109.1 ?
    N2A C13A H13B . . 109.1 ?
    C11A C13A H13B . . 109.1 ?
    H13A C13A H13B . . 107.9 ?
    C3A C14A H14A . . 109.5 ?
    C3A C14A H14B . . 109.5 ?
    H14A C14A H14B . . 109.5 ?
    C3A C14A H14C . . 109.5 ?
    H14A C14A H14C . . 109.5 ?
    H14B C14A H14C . . 109.5 ?
    C7A C15A H15A . . 109.5 ?
    C7A C15A H15B . . 109.5 ?
    H15A C15A H15B . . 109.5 ?
    C7A C15A H15C . . 109.5 ?
    H15A C15A H15C . . 109.5 ?
    H15B C15A H15C . . 109.5 ?
    N2A C16A C17A . . 110.7(4) ?
    N2A C16A H16A . . 109.5 ?
    C17A C16A H16A . . 109.5 ?
    N2A C16A H16B . . 109.5 ?
    C17A C16A H16B . . 109.5 ?
    H16A C16A H16B . . 108.1 ?
    N1A C17A C16A . . 110.1(4) ?
    N1A C17A H17A . . 109.6 ?
    C16A C17A H17A . . 109.6 ?
    N1A C17A H17B . . 109.6 ?
    C16A C17A H17B . . 109.6 ?
    H17A C17A H17B . . 108.2 ?
    N1A C18A C19A . . 110.6(4) ?
    N1A C18A H18A . . 109.5 ?
    C19A C18A H18A . . 109.5 ?
    N1A C18A H18B . . 109.5 ?
    C19A C18A H18B . . 109.5 ?
    H18A C18A H18B . . 108.1 ?
    N2A C19A C18A . . 109.9(4) ?
    N2A C19A H19A . . 109.7 ?
    C18A C19A H19A . . 109.7 ?
    N2A C19A H19B . . 109.7 ?
    C18A C19A H19B . . 109.7 ?
    H19A C19A H19B . . 108.2 ?
    C21A C20A C25A . . 116.1(4) ?
    C21A C20A N1A . . 124.3(4) ?
    C25A C20A N1A . . 119.5(4) ?
    C20A C21A C22A . . 121.4(5) ?
    C20A C21A H21A . . 119.3 ?
    C22A C21A H21A . . 119.3 ?
    C23A C22A C21A . . 121.1(5) ?
    C23A C22A H22A . . 119.4 ?
    C21A C22A H22A . . 119.4 ?
    C22A C23A C24A . . 119.0(4) ?
    C22A C23A H23A . . 120.5 ?
    C24A C23A H23A . . 120.5 ?
    C25A C24A C23A . . 119.1(5) ?
    C25A C24A H24A . . 120.5 ?
    C23A C24A H24A . . 120.5 ?
    F2 C25A C24A . . 117.7(5) ?
    F2 C25A C20A . . 119.0(4) ?
    C24A C25A C20A . . 123.2(5) ?
    C8A O1A H1A1 . . 109.5 ?
    C12A O2A C1A . . 110.9(3) ?
    C2A O4A C3A . . 61.0(3) ?
    C20A N1A C17A . . 115.4(4) ?
    C20A N1A C18A . . 114.6(4) ?
    C17A N1A C18A . . 110.2(3) ?
    C19A N2A C13A . . 112.4(4) ?
    C19A N2A C16A . . 107.7(3) ?
    C13A N2A C16A . . 110.0(4) ?
    O2 C1 C2 . . 107.7(4) ?
    O2 C1 C10 . . 105.0(4) ?
    C2 C1 C10 . . 112.0(4) ?
    O2 C1 H1 . . 110.6 ?
    C2 C1 H1 . . 110.6 ?
    C10 C1 H1 . . 110.6 ?
    O4 C2 C3 . . 59.5(3) ?
    O4 C2 C1 . . 120.1(5) ?
    C3 C2 C1 . . 125.1(5) ?
    O4 C2 H2 . . 113.8 ?
    C3 C2 H2 . . 113.8 ?
    C1 C2 H2 . . 113.8 ?
    O4 C3 C2 . . 59.2(3) ?
    O4 C3 C4 . . 117.1(5) ?
    C2 C3 C4 . . 117.5(5) ?
    O4 C3 C14 . . 112.9(5) ?
    C2 C3 C14 . . 122.7(5) ?
    C4 C3 C14 . . 115.1(5) ?
    C3 C4 C5 . . 111.4(4) ?
    C3 C4 H4A . . 109.4 ?
    C5 C4 H4A . . 109.4 ?
    C3 C4 H4B . . 109.4 ?
    C5 C4 H4B . . 109.4 ?
    H4A C4 H4B . . 108.0 ?
    C6 C5 C4 . . 112.1(4) ?
    C6 C5 H5A . . 109.2 ?
    C4 C5 H5A . . 109.2 ?
    C6 C5 H5B . . 109.2 ?
    C4 C5 H5B . . 109.2 ?
    H5A C5 H5B . . 107.9 ?
    C7 C6 C5 . . 127.7(6) ?
    C7 C6 H6 . . 116.2 ?
    C5 C6 H6 . . 116.2 ?
    C6 C7 C15 . . 125.9(5) ?
    C6 C7 C8 . . 121.0(5) ?
    C15 C7 C8 . . 112.8(5) ?
    O1 C8 C7 . . 111.3(5) ?
    O1 C8 C9 . . 110.4(4) ?
    C7 C8 C9 . . 110.7(4) ?
    O1 C8 H8 . . 108.1 ?
    C7 C8 H8 . . 108.1 ?
    C9 C8 H8 . . 108.1 ?
    C8 C9 C10 . . 114.4(5) ?
    C8 C9 H9A . . 108.7 ?
    C10 C9 H9A . . 108.7 ?
    C8 C9 H9B . . 108.7 ?
    C10 C9 H9B . . 108.7 ?
    H9A C9 H9B . . 107.6 ?
    C11 C10 C9 . . 113.0(4) ?
    C11 C10 C1 . . 103.8(4) ?
    C9 C10 C1 . . 116.8(4) ?
    C11 C10 H10 . . 107.6 ?
    C9 C10 H10 . . 107.6 ?
    C1 C10 H10 . . 107.6 ?
    C12 C11 C13 . . 111.0(4) ?
    C12 C11 C10 . . 104.5(3) ?
    C13 C11 C10 . . 113.3(4) ?
    C12 C11 H11 . . 109.3 ?
    C13 C11 H11 . . 109.3 ?
    C10 C11 H11 . . 109.3 ?
    O3 C12 O2 . . 121.2(4) ?
    O3 C12 C11 . . 127.5(4) ?
    O2 C12 C11 . . 111.3(4) ?
    N1 C13 C11 . . 112.5(4) ?
    N1 C13 H131 . . 109.1 ?
    C11 C13 H131 . . 109.1 ?
    N1 C13 H132 . . 109.1 ?
    C11 C13 H132 . . 109.1 ?
    H131 C13 H132 . . 107.8 ?
    C3 C14 H14D . . 109.5 ?
    C3 C14 H14E . . 109.5 ?
    H14D C14 H14E . . 109.5 ?
    C3 C14 H14F . . 109.5 ?
    H14D C14 H14F . . 109.5 ?
    H14E C14 H14F . . 109.5 ?
    C7 C15 H15D . . 109.5 ?
    C7 C15 H15E . . 109.5 ?
    H15D C15 H15E . . 109.5 ?
    C7 C15 H15F . . 109.5 ?
    H15D C15 H15F . . 109.5 ?
    H15E C15 H15F . . 109.5 ?
    N1 C16 C17 . . 110.7(4) ?
    N1 C16 H16C . . 109.5 ?
    C17 C16 H16C . . 109.5 ?
    N1 C16 H16D . . 109.5 ?
    C17 C16 H16D . . 109.5 ?
    H16C C16 H16D . . 108.1 ?
    N2 C17 C16 . . 109.9(4) ?
    N2 C17 H17C . . 109.7 ?
    C16 C17 H17C . . 109.7 ?
    N2 C17 H17D . . 109.7 ?
    C16 C17 H17D . . 109.7 ?
    H17C C17 H17D . . 108.2 ?
    N2 C18 C19 . . 110.1(4) ?
    N2 C18 H18C . . 109.6 ?
    C19 C18 H18C . . 109.6 ?
    N2 C18 H18D . . 109.6 ?
    C19 C18 H18D . . 109.6 ?
    H18C C18 H18D . . 108.2 ?
    N1 C19 C18 . . 111.0(4) ?
    N1 C19 H19C . . 109.4 ?
    C18 C19 H19C . . 109.4 ?
    N1 C19 H19D . . 109.4 ?
    C18 C19 H19D . . 109.4 ?
    H19C C19 H19D . . 108.0 ?
    C25 C20 C21 . . 116.9(4) ?
    C25 C20 N2 . . 120.2(4) ?
    C21 C20 N2 . . 122.8(4) ?
    C20 C21 C22 . . 120.9(5) ?
    C20 C21 H21 . . 119.5 ?
    C22 C21 H21 . . 119.5 ?
    C23 C22 C21 . . 120.1(5) ?
    C23 C22 H22 . . 120.0 ?
    C21 C22 H22 . . 120.0 ?
    C22 C23 C24 . . 120.1(4) ?
    C22 C23 H23 . . 119.9 ?
    C24 C23 H23 . . 119.9 ?
    C23 C24 C25 . . 118.8(5) ?
    C23 C24 H24 . . 120.6 ?
    C25 C24 H24 . . 120.6 ?
    F1 C25 C20 . . 119.5(4) ?
    F1 C25 C24 . . 117.4(5) ?
    C20 C25 C24 . . 123.1(5) ?
    C8 O1 H1B . . 109.5 ?
    C12 O2 C1 . . 110.9(3) ?
    C2 O4 C3 . . 61.3(3) ?
    C19 N1 C16 . . 107.3(3) ?
    C19 N1 C13 . . 111.3(4) ?
    C16 N1 C13 . . 109.8(4) ?
    C20 N2 C18 . . 115.7(4) ?
    C20 N2 C17 . . 114.3(4) ?
    C18 N2 C17 . . 111.4(3) ?
loop_
    _geom_hbond_atom_site_label_D
    _geom_hbond_atom_site_label_H
    _geom_hbond_atom_site_label_A
    _geom_hbond_site_symmetry_A
    _geom_hbond_distance_DH
    _geom_hbond_distance_HA
    _geom_hbond_distance_DA
    _geom_hbond_angle_DHA
    _geom_hbond_publ_flag
    O1 H1B N1 1_555 0.82 2.19 2.979(6) 163 yes
    O1A H1A1 N2A 1_555 0.82 2.08 2.882(6) 164 yes
    C1 H1 O3 2_656 0.98 2.47 3.035(7) 116 yes
    C13 H131 O3 2_646 0.97 2.51 3.394(7) 152 yes
    C10 H10 O1 1_555 0.98 2.36 2.861(6) 111 yes
    C10A H10A O1A 1_555 0.98 2.36 2.860(6) 111 yes
    C13A H13A O3A 2_745 0.97 2.57 3.391(6) 143 yes
    C11A H11A O3A 2_755 0.98 2.60 3.338(6) 132 yes
    C15 H15F O1 2_756 0.96 2.42 3.375(7) 171 yes
data_global
_journal_date_recd_electronic     2012-02-12
_journal_date_accepted     2012-02-13
_journal_name_full     'Acta Crystallographica, Section E'
_journal_year     2012
_journal_volume     68
_journal_issue      3
_journal_page_first     o741
_journal_page_last     o742
_journal_paper_category     QO
_journal_paper_doi     10.1107/S1600536812006411
_journal_coeditor_code     BT5817
_publ_contact_author_name     'Rachid Outouch'
_publ_contact_author_address
;
Laboratoire de Chimie Biomol\'eculaire, Substances
Naturelles et R\'eactivit\'e, URAC 16, Facult\'e des Sciences,
Semlalia, BP 2390, Boulevard My Abdellah, 40000 Marrakech, Morocco
;
_publ_contact_author_email     'mberraho@yahoo.fr'
_publ_contact_author_fax     '0021224437408'
_publ_contact_author_phone     '0021224434649'
_publ_section_title
;\
12-{[4-(2-Fluorophenyl)piperazin-1-yl]methyl}-9\a-hydroxy-4,8-dimethyl-3,14-\
dioxatricyclo[9.3.0.0^2,4^]tetradec-7-en-13-one
;
loop_
    _publ_author_name
    _publ_author_address
    'Moumou, Mohamed'
;
Laboratoire de Chimie Bioorganique et Analytique,
URAC 22, BP 146, FSTM, Universit\'e Hassan II,
Mohammedia-Casablanca 20810 Mohammedia,
Morocco
;
    'Benharref, Ahmed'
;
Laboratoire de Chimie Biomol\'eculaire, Substances Naturelles et R\'eactivit\'e
URAC 16, Facult\'e des Sciences
Semlalia, BP 2390, Boulevard My Abdellah, 40000 Marrakech, Morocco
;
    'Daran, Jean Claude'
;
Laboratoire de Chimie de Coordination, 205 Route de Narbonne,
31077 Toulouse Cedex 04, France
;
    'Outouch, Rachid'
;
Laboratoire de Chimie Biomol\'eculaire, Substances Naturelles et R\'eactivit\'e
URAC 16, Facult\'e des Sciences
Semlalia, BP 2390, Boulevard My Abdellah, 40000 Marrakech, Morocco
;
    'Berraho, Moha'
;
Laboratoire de Chimie Biomol\'eculaire, Substances Naturelles et R\'eactivit\'e
URAC 16, Facult\'e des Sciences
Semlalia, BP 2390, Boulevard My Abdellah, 40000 Marrakech, Morocco
;
