# Supplementary material for: 12-{[4-(2-Fluoro­phen­yl)piperazin-1-yl]­meth­yl}-9α-hy­droxy-4,8-dimethyl-3,14-dioxatricyclo­[9.3.0.02,4]tetra­dec-7-en-13-one
Source: Acta Crystallogr Sect E Struct Rep Online. 2012 Feb 17;68(Pt 3):o741–2. doi: 10.1107/S1600536812006411 (PMC3295510; doi:10.1107/S1600536812006411)
Supplement: Supplementary file 2 [file e-68-0o741-Isup2.hkl]

#
# h,k,l, Fc-squared, Fo-squared, sigma(Fo-squared) and status flag
#
data_I
_shelx_title ' P78 in P2(1)'
_shelx_refln_list_code          4
_shelx_F_calc_maximum      228.15
_exptl_crystal_F_000       952.00
_reflns_d_resolution_high  0.8000
 
loop_
 _symmetry_equiv_pos_as_xyz
 'x, y, z'
 '-x, y+1/2, -z'
 
_cell_length_a    14.5830
_cell_length_b     6.3366
_cell_length_c    24.6973
_cell_angle_alpha  90.000
_cell_angle_beta   93.598
_cell_angle_gamma  90.000
 
_shelx_F_squared_multiplier     1.000
 
loop_
 _refln_index_h
 _refln_index_k
 _refln_index_l
 _refln_F_squared_calc
 _refln_F_squared_meas
 _refln_F_squared_sigma
 _refln_observed_status
   3   0   0       93.07       79.20      3.93 o
   4   0   0     2129.63     1807.33     19.78 o
   5   0   0     1863.57     1615.86     17.30 o
   6   0   0     1510.42     1320.97     21.01 o
   7   0   0        3.52        3.21      3.04 o
   8   0   0      383.55      294.58     12.62 o
   9   0   0      371.38      290.24      9.28 o
  10   0   0       19.57       14.25      2.08 o
  12   0   0     1526.94     1393.91     29.94 o
  13   0   0        2.75        6.29      3.34 o
  14   0   0      217.39      204.13     18.44 o
  15   0   0      132.70      112.33     14.34 o
  16   0   0        2.24        9.40      4.94 o
  17   0   0       23.89       23.31      6.14 o
  18   0   0       91.78       74.65     16.58 o
   2   1   0       77.14       79.72      2.84 o
   3   1   0      272.37      225.67      4.51 o
   4   1   0      700.24      627.47      9.57 o
   5   1   0     2799.19     2722.23     31.31 o
   6   1   0      300.97      270.26      8.36 o
   7   1   0       75.24       65.86      4.18 o
   8   1   0      605.69      652.93     32.62 o
   9   1   0     1259.95     1360.56     23.35 o
  10   1   0      694.39      737.29     16.22 o
  11   1   0      580.45      617.53     14.76 o
  12   1   0      892.25     1272.40     30.29 o
  13   1   0      171.52      161.79      9.06 o
  14   1   0       35.04      119.59     12.25 o
  15   1   0      227.99      202.05     15.13 o
  16   1   0      116.19      110.09     11.57 o
  17   1   0       21.70       20.72      5.67 o
  18   1   0       15.27       14.96      5.78 o
   0   2   0    13933.67    21442.29    594.70 o
   1   2   0      895.74     1276.23     22.71 o
   2   2   0     1602.57     1745.28     82.64 o
   3   2   0     2124.60     2137.13     35.97 o
   4   2   0      639.27      598.92     22.64 o
   5   2   0      545.17      461.69     14.72 o
   6   2   0     1053.82     1076.61     16.38 o
   7   2   0       10.54       11.17      1.59 o
   8   2   0      247.03      291.01     32.15 o
   9   2   0       88.45      171.06     20.21 o
  10   2   0      163.03      162.14      8.47 o
  11   2   0      226.37      255.93     13.36 o
  12   2   0     1052.23     1076.46     35.00 o
  13   2   0      125.92      250.24     23.96 o
  14   2   0       43.75       53.31      8.03 o
  15   2   0       23.69       17.40      6.04 o
  16   2   0        9.29        9.26      4.52 o
  17   2   0       68.47       69.98     10.91 o
   1   3   0       75.17       95.42      6.86 o
   2   3   0      396.16      482.49     24.85 o
   3   3   0      325.06      319.30      9.38 o
   4   3   0      513.79      528.61     10.95 o
   5   3   0     1836.74     1835.60     23.89 o
   6   3   0      445.65      460.97     12.50 o
   7   3   0      194.49      204.75      8.19 o
   8   3   0      290.33      258.17      9.18 o
   9   3   0      137.94      135.67      6.91 o
  10   3   0      313.56      246.65     10.58 o
  11   3   0      169.21      188.34     18.60 o
  12   3   0       32.18       71.54      9.29 o
  13   3   0      125.50      127.21     13.43 o
  14   3   0       17.31       33.40      6.96 o
  15   3   0       29.14       32.14      7.60 o
  16   3   0       16.30        8.39      9.14 o
   0   4   0     1078.42     1427.76     39.98 o
   1   4   0      884.80     1155.77     31.27 o
   2   4   0      184.02      246.67     14.16 o
   3   4   0      206.68      232.16     17.63 o
   4   4   0      310.34      288.76     13.73 o
   5   4   0       83.82       86.70      4.94 o
   6   4   0       25.51       10.90      1.64 o
   7   4   0      197.21      179.89      9.11 o
   8   4   0      143.45      126.94      8.24 o
   9   4   0      690.69      727.52     77.04 o
  10   4   0       21.54       16.40      4.55 o
  11   4   0       56.50      438.84     80.48 o
  12   4   0       49.36      261.07     28.64 o
  13   4   0      133.27      203.29     18.54 o
  14   4   0      119.82      209.32     19.73 o
  15   4   0       14.30        8.78      5.24 o
   1   5   0     3591.37     4621.24    149.78 o
   2   5   0      232.02      255.39     11.68 o
   3   5   0       75.31       80.94      6.62 o
   4   5   0      242.55      269.52     12.69 o
   5   5   0        7.28        7.92      1.96 o
   6   5   0       49.30       59.29      6.41 o
   7   5   0      255.27      258.77     13.38 o
   8   5   0      643.50      535.02     17.98 o
   9   5   0       16.40       35.54     12.64 o
  10   5   0      163.17      313.64     51.85 o
  11   5   0      144.29      128.06     13.19 o
  12   5   0       13.58       19.13      9.09 o
  13   5   0       52.20       85.71     13.04 o
  14   5   0       14.70       18.97     11.69 o
   0   6   0      123.16      132.96     14.31 o
   1   6   0      386.69      449.12     23.95 o
   2   6   0      646.13      762.72     44.97 o
   3   6   0       80.95       97.47      8.29 o
   4   6   0       52.80       60.43      6.68 o
   5   6   0      213.62      226.83     12.81 o
   6   6   0        0.34        2.85      4.37 o
   7   6   0       30.84       21.60      6.17 o
   8   6   0       93.63       92.29     11.80 o
   9   6   0       47.87      157.00     26.69 o
  10   6   0      117.44      147.84     19.19 o
  11   6   0      163.21      139.94     18.63 o
   1   7   0       45.44       47.22      7.05 o
   2   7   0       81.91       78.13      8.70 o
   3   7   0        9.41       15.68      4.99 o
   4   7   0      175.60      161.51     14.34 o
   5   7   0       51.11       72.60     10.99 o
   6   7   0       41.70       52.09     10.59 o
   7   7   0       42.26       48.15     11.33 o
   8   7   0       59.16       62.00     12.28 o
 -18   0   1        2.10       -1.93      4.99 o
 -17   0   1        0.53       -6.94      6.94 o
 -16   0   1       52.38       49.93     11.91 o
 -15   0   1       12.56       20.93      7.50 o
 -14   0   1       53.22       50.37      8.84 o
 -13   0   1       38.33       32.96      8.75 o
 -11   0   1     2055.02     1823.56     39.47 o
  -9   0   1        3.39      389.26     56.81 o
  -8   0   1      436.55      389.19     15.07 o
  -7   0   1      304.62      255.68      7.28 o
  -6   0   1     1223.25     1077.14     17.24 o
  -5   0   1     8143.10     6761.02     84.51 o
  -4   0   1      392.49      391.52     15.38 o
  -3   0   1     1659.93     1628.11     27.70 o
   3   0   1      590.44      587.96     16.95 o
   4   0   1      301.04      298.43      7.60 o
   5   0   1       79.57      102.50      4.62 o
   6   0   1     1245.87     1205.23     23.98 o
   7   0   1      325.92      320.88     10.83 o
   8   0   1      178.72      272.71     43.24 o
   9   0   1     3135.27     3083.43     32.07 o
  11   0   1      131.99      120.88      6.70 o
  13   0   1      739.28      645.61     22.15 o
  14   0   1        0.52       27.34     18.03 o
  15   0   1        1.61       25.23     11.31 o
  16   0   1       28.04       26.16     10.60 o
  17   0   1        5.14        5.00      7.18 o
  18   0   1        0.83       -2.62      6.07 o
 -18   1   1       61.31       51.27      8.58 o
 -17   1   1        5.96       -0.70      3.93 o
 -16   1   1       59.69       47.41      8.22 o
 -15   1   1       12.73       34.39      6.38 o
 -14   1   1      338.28      413.10     21.62 o
 -13   1   1       52.16       99.24      9.86 o
 -12   1   1      974.55      938.87     20.52 o
 -11   1   1      311.71      989.19     20.40 o
 -10   1   1      379.70      373.05     11.81 o
  -8   1   1      620.92      568.73     12.70 o
  -7   1   1      461.01      460.71     11.27 o
  -6   1   1       45.23       42.18      3.17 o
  -5   1   1      960.08      878.61     12.55 o
  -4   1   1      613.72      581.51      9.49 o
  -3   1   1      439.73      430.23     10.45 o
  -2   1   1     2824.32     2586.16     23.22 o
  -1   1   1     5881.56     5764.53     89.48 o
   1   1   1     3173.90     3186.19    224.75 o
   2   1   1     1703.44     1739.80     83.12 o
   3   1   1      749.11      720.37      9.24 o
   4   1   1     6575.08     6505.99    121.95 o
   5   1   1      310.55      308.63      6.64 o
   6   1   1     3066.55     2982.52     28.35 o
   7   1   1      360.41      305.51      7.37 o
   8   1   1      475.11      507.86     42.52 o
   9   1   1      266.73      522.43     56.21 o
  10   1   1      911.31     1268.00     21.50 o
  11   1   1     1159.12     1341.02     20.28 o
  12   1   1      829.41     1122.52     21.44 o
  13   1   1      437.52      452.39     17.52 o
  14   1   1       25.60       22.48      5.80 o
  15   1   1       75.08       71.94      9.85 o
  16   1   1       28.07       35.74      6.53 o
  17   1   1       19.22       16.68      5.57 o
  18   1   1       20.24       26.72      7.19 o
 -17   2   1       33.69       37.56      7.22 o
 -16   2   1        7.51        8.18      3.67 o
 -15   2   1       54.21       58.77     12.71 o
 -14   2   1       67.94      126.09     14.61 o
 -13   2   1      374.18      576.22     27.36 o
 -12   2   1      348.09      738.18     29.33 o
 -11   2   1       98.50      220.82     11.05 o
 -10   2   1       19.41      495.94     44.35 o
  -9   2   1     1037.53     1082.11     22.94 o
  -8   2   1      361.84      369.41     11.10 o
  -7   2   1      114.68      132.05      4.97 o
  -6   2   1      876.95      836.94     15.87 o
  -5   2   1     1783.13     1787.46     35.87 o
  -4   2   1      325.71      301.37      7.35 o
  -3   2   1      810.25      862.19     46.20 o
  -2   2   1      738.54      850.29     46.41 o
  -1   2   1     4317.92     6657.67     56.59 o
   0   2   1     3250.61     4803.07     76.86 o
   1   2   1     2021.63     2498.22    108.96 o
   2   2   1     5764.91     5416.11     49.30 o
   3   2   1      780.07      807.25     12.62 o
   4   2   1      114.52      149.52      7.15 o
   5   2   1      250.36      279.51      6.16 o
   6   2   1      228.85      283.57      6.57 o
   7   2   1      586.37      546.76     11.91 o
   8   2   1      588.84      601.49     14.65 o
   9   2   1      455.34      469.38      9.28 o
  10   2   1      357.91      408.74     19.97 o
  11   2   1      222.89      282.64     19.07 o
  12   2   1     1157.81     1486.93     41.92 o
  13   2   1     1178.21     1087.48     33.18 o
  14   2   1       28.23       20.52      7.85 o
  15   2   1      103.99       78.85      9.31 o
  16   2   1      160.08      147.53     14.01 o
  17   2   1       57.07       52.22      8.81 o
 -16   3   1       25.94       21.99      9.29 o
 -15   3   1       34.10       29.12      7.47 o
 -14   3   1      152.24      119.26     14.82 o
 -13   3   1       82.00       83.18     12.39 o
 -12   3   1      106.28      153.38     17.41 o
 -11   3   1       23.76       44.43      7.89 o
 -10   3   1        4.29       55.99     15.87 o
  -9   3   1       49.85      137.26     50.53 o
  -8   3   1        7.88       10.92      6.86 o
  -7   3   1       80.00       74.53      7.17 o
  -6   3   1      240.86      239.85      9.12 o
  -5   3   1      295.39      270.34      9.06 o
  -4   3   1      777.01      847.63     14.83 o
  -3   3   1       17.68       12.79      1.35 o
  -2   3   1      392.46      480.09     25.29 o
  -1   3   1       98.39      116.45      5.28 o
   0   3   1      909.05     1373.78     22.48 o
   1   3   1     1839.39     2411.09     78.83 o
   2   3   1     2556.80     3613.19     91.70 o
   3   3   1      471.65      494.17     26.93 o
   4   3   1     2057.77     1956.95     34.70 o
   5   3   1      565.18      608.65     11.56 o
   6   3   1      595.70      586.02     11.48 o
   7   3   1      127.39      108.33      7.14 o
   8   3   1        1.86       10.04      9.06 o
   9   3   1       39.20       37.63      4.04 o
  10   3   1       41.98       84.81     26.33 o
  11   3   1      199.45      245.73     23.56 o
  12   3   1        1.77        3.79      3.79 o
  13   3   1       64.28       86.16     11.72 o
  14   3   1       59.61       46.94      7.61 o
  15   3   1       21.15       12.47      5.14 o
  16   3   1        8.70       11.27      4.76 o
 -15   4   1       18.74       28.42      8.20 o
 -14   4   1      419.86      417.06     23.36 o
 -13   4   1      250.48      289.14     20.49 o
 -12   4   1      553.80      462.46     22.21 o
 -11   4   1      906.92     1208.48     35.30 o
 -10   4   1       44.91      117.58     14.09 o
  -9   4   1      790.64      707.57     19.80 o
  -8   4   1       58.15       59.21      7.83 o
  -7   4   1       42.43       44.49      4.22 o
  -6   4   1       19.12       16.88      2.67 o
  -5   4   1        4.62        4.16      1.39 o
  -4   4   1       61.82       66.77      3.43 o
  -3   4   1      477.23      652.21     42.20 o
  -2   4   1      659.95      661.76     39.85 o
  -1   4   1     1011.63     1359.59     42.55 o
   0   4   1     1200.03     1560.11     25.08 o
   1   4   1      380.58      535.01     18.55 o
   2   4   1       35.64       32.29      3.18 o
   3   4   1      278.90      294.33     11.54 o
   4   4   1      788.24      795.89     19.51 o
   5   4   1      130.71      125.55      6.42 o
   6   4   1       53.08       42.38      4.49 o
   7   4   1       67.02       81.20      7.00 o
   8   4   1      439.78      411.34     15.78 o
   9   4   1      225.96      343.67     71.58 o
  10   4   1      127.56      112.70      8.06 o
  11   4   1      350.04      335.72     18.08 o
  12   4   1      253.48      253.41     16.68 o
  13   4   1       24.21       35.43     11.85 o
  14   4   1        3.07       21.62      8.13 o
  15   4   1       16.46        8.42      4.50 o
 -14   5   1       58.67       84.35     16.29 o
 -13   5   1      172.15      171.50     17.07 o
 -12   5   1       25.68       30.76      6.93 o
 -11   5   1       29.37       66.78     10.05 o
 -10   5   1      641.28      564.25     27.35 o
  -9   5   1      116.94      149.73     20.44 o
  -8   5   1      111.68       94.41      8.19 o
  -7   5   1      148.84      122.55      9.17 o
  -6   5   1      200.56      192.37      9.68 o
  -5   5   1      124.64      133.10      6.71 o
  -4   5   1      103.12       96.23      8.77 o
  -3   5   1       96.50       87.84      7.44 o
  -2   5   1      185.93      189.06     12.61 o
  -1   5   1      606.01      696.36     43.52 o
   0   5   1     1011.30     1291.00     33.87 o
   1   5   1      800.26      938.31     19.35 o
   2   5   1     1256.78     1497.03    102.30 o
   3   5   1      238.87      204.70     10.57 o
   4   5   1      345.90      336.77     14.62 o
   5   5   1      472.63      458.93     14.27 o
   6   5   1       40.18       43.64      4.19 o
   7   5   1      155.37      183.56     13.26 o
   8   5   1        8.53      126.00     65.54 o
   9   5   1      120.07      130.72      8.92 o
  10   5   1      105.08       93.17     13.72 o
  11   5   1      138.29      147.77     14.90 o
  12   5   1        4.21        5.07      8.89 o
  13   5   1       93.03       99.89     12.72 o
  14   5   1      111.23      125.80     17.79 o
 -11   6   1       17.76       59.94     17.27 o
 -10   6   1       84.00       73.98     13.73 o
  -9   6   1      251.63      218.34     22.35 o
  -8   6   1       96.03       89.05     15.27 o
  -7   6   1       32.84       22.79      6.96 o
  -6   6   1       45.92       31.94      7.01 o
  -5   6   1       49.51       44.39      5.96 o
  -4   6   1      212.76      220.50     14.59 o
  -3   6   1      109.22      115.99      9.54 o
  -2   6   1      412.38      480.46     28.79 o
  -1   6   1        8.64        9.01      2.77 o
   0   6   1      208.00      226.85     12.75 o
   1   6   1       55.20       93.16      8.93 o
   2   6   1      336.74      422.59     21.34 o
   3   6   1      735.92      831.10     42.20 o
   4   6   1       60.20       60.75      6.46 o
   5   6   1       49.80       51.95      7.18 o
   6   6   1       80.37       64.94      8.06 o
   7   6   1       18.39        7.63      4.84 o
   8   6   1      211.44      216.41     17.51 o
   9   6   1        6.19        0.69      5.35 o
  10   6   1      177.34      225.74     23.13 o
  11   6   1      304.12      334.85     28.92 o
  -8   7   1        9.54       -0.65      5.49 o
  -7   7   1       42.58       40.97     11.36 o
  -6   7   1       12.04       18.18     14.79 o
  -5   7   1       89.64       86.70     11.36 o
  -4   7   1       21.31       24.33      5.44 o
  -3   7   1        4.02       -0.01      3.00 o
  -2   7   1       52.84       68.84      8.05 o
  -1   7   1      106.96      105.25     11.79 o
   0   7   1       25.84       23.58      5.27 o
   1   7   1       18.92       26.79      6.03 o
   2   7   1      109.45       96.08     11.37 o
   3   7   1      114.07      112.79     13.32 o
   4   7   1        7.19       17.29      5.06 o
   5   7   1       59.14       62.60     10.31 o
   6   7   1        2.29        2.17      5.68 o
   7   7   1       15.17       26.48      6.10 o
   8   7   1       13.78       15.80      7.47 o
 -18   0   2        4.92       11.69      7.69 o
 -17   0   2       10.20        9.64      6.44 o
 -16   0   2        0.02        1.54      7.43 o
 -15   0   2       52.45       34.26      8.90 o
 -14   0   2        3.22        5.79      4.26 o
 -13   0   2       19.77      312.62     31.19 o
 -12   0   2     2481.43     2180.93     78.81 o
 -11   0   2        0.15       36.35     17.98 o
 -10   0   2     1429.38     1394.78     30.41 o
  -9   0   2      705.51      720.20     23.12 o
  -8   0   2     5478.69     4782.49     67.25 o
  -7   0   2        7.96       12.37      3.35 o
  -6   0   2      237.34      232.91     11.65 o
  -5   0   2      445.89      438.43     14.68 o
  -4   0   2     5241.87     4916.66    147.58 o
  -3   0   2       88.99       83.15      3.92 o
   3   0   2       86.29       86.33      7.21 o
   4   0   2       74.13       85.12      3.82 o
   5   0   2       14.49       16.04      1.90 o
   6   0   2     1233.48     1177.14     18.80 o
   7   0   2       50.05       45.20      5.48 o
   8   0   2     3910.68     3794.69     54.93 o
   9   0   2       11.12     1762.22    212.06 o
  10   0   2      374.50      523.02     14.50 o
  11   0   2      198.18      187.35      8.90 o
  12   0   2      278.71      211.67     12.45 o
  13   0   2       98.23      274.78     16.96 o
  14   0   2        0.34        8.25      5.84 o
  15   0   2        0.58       -1.57      3.90 o
  16   0   2      313.59      308.24     30.95 o
  17   0   2       35.30       31.60      9.94 o
  18   0   2       34.67       39.86     14.49 o
 -18   1   2       46.25       34.11      7.98 o
 -17   1   2        7.21        2.13      4.55 o
 -16   1   2       63.80       39.42      6.55 o
 -15   1   2      186.93      228.76     16.66 o
 -14   1   2      295.25      336.03     19.76 o
 -13   1   2      141.78      150.26     11.31 o
 -12   1   2      116.83      240.84      9.66 o
 -10   1   2       84.35       91.59      6.67 o
  -9   1   2     3527.16     3619.35     32.51 o
  -8   1   2      120.19      119.24     11.31 o
  -7   1   2      173.91      163.57      7.02 o
  -6   1   2     2043.72     1933.23     21.37 o
  -5   1   2     2926.49     2823.91     37.19 o
  -4   1   2     1893.80     1698.25     31.45 o
  -3   1   2     7149.70     6975.14    221.01 o
  -2   1   2      665.63      632.51     16.18 o
  -1   1   2     5184.18     5682.58    509.04 o
   0   1   2    11237.82    13710.15   1357.13 o
   1   1   2     7245.64     8637.59   1186.43 o
   2   1   2    20584.76    18829.40    378.12 o
   3   1   2     1185.44     1075.04     22.00 o
   4   1   2     1081.36      987.75     21.37 o
   5   1   2      338.77      335.39      7.22 o
   6   1   2      299.39      235.49      6.27 o
   7   1   2       73.25       76.88      3.42 o
   8   1   2      535.74      564.74     21.35 o
   9   1   2       36.24       87.14     15.62 o
  10   1   2        7.46      583.63    121.39 o
  12   1   2      127.51      481.36     17.99 o
  13   1   2      306.72      420.88     15.14 o
  14   1   2      246.00      239.35     15.40 o
  15   1   2      231.05      188.73     13.05 o
  16   1   2       41.04       33.51      6.22 o
  17   1   2      223.40      207.00     18.86 o
 -17   2   2        4.24        3.11      4.08 o
 -16   2   2        2.52       -0.75      5.14 o
 -15   2   2      261.38      242.98     22.84 o
 -14   2   2      283.44      336.79     21.78 o
 -13   2   2      664.74      883.51     33.47 o
 -12   2   2      839.71      919.52     26.57 o
 -11   2   2      347.10      590.82     16.02 o
 -10   2   2     1060.19     1454.62     23.72 o
  -9   2   2      298.51      315.16     13.71 o
  -8   2   2        4.37        2.35      1.24 o
  -7   2   2      164.50      157.69      8.34 o
  -6   2   2      647.16      603.16     14.75 o
  -5   2   2      195.72      165.46      6.23 o
  -4   2   2      538.41      474.99     10.08 o
  -3   2   2     7124.16     7499.65    245.99 o
  -2   2   2     1165.95     1138.01     53.89 o
  -1   2   2     4768.02     6982.72    135.28 o
   0   2   2     4885.25     7384.00    104.49 o
   1   2   2      209.21      242.06     10.04 o
   2   2   2     1720.28     1672.68     36.95 o
   3   2   2      339.97      339.46     15.18 o
   4   2   2      384.71      402.82      9.26 o
   5   2   2      331.63      304.27      7.17 o
   6   2   2      893.60      928.67     14.63 o
   7   2   2      252.74      223.57      6.64 o
   8   2   2      492.31      602.72     36.60 o
   9   2   2       54.44      175.43     36.32 o
  10   2   2       37.69      113.55     24.59 o
  11   2   2      124.75      194.95     22.94 o
  12   2   2      278.21      728.19     27.83 o
  13   2   2      220.20      596.42     53.00 o
  14   2   2       94.92       93.74     10.23 o
  15   2   2      131.40      100.91     10.94 o
  16   2   2       21.18       39.38      7.76 o
  17   2   2       10.36       11.45      5.18 o
 -16   3   2       58.11       65.49     10.46 o
 -15   3   2       37.72       30.03      7.25 o
 -14   3   2       15.62       36.54     10.74 o
 -13   3   2       68.86      161.72     17.45 o
 -12   3   2      167.79      248.59     20.86 o
 -11   3   2       54.21       78.12     11.33 o
 -10   3   2      235.35      549.89     85.94 o
  -9   3   2      458.49      439.32     18.64 o
  -8   3   2      125.46      113.07      6.93 o
  -7   3   2      615.49      573.02     19.25 o
  -6   3   2      143.80      134.97      7.02 o
  -5   3   2      425.09      376.48     11.50 o
  -4   3   2     1218.07     1288.93     40.52 o
  -3   3   2      950.10     1181.19     75.51 o
  -2   3   2      253.01      289.43     17.39 o
  -1   3   2      242.79      300.66     14.59 o
   0   3   2      322.56      418.85     16.27 o
   1   3   2      768.67     1044.62     46.71 o
   2   3   2      398.95      421.60     26.43 o
   3   3   2      488.47      474.49     13.08 o
   4   3   2      244.67      253.79      6.99 o
   5   3   2     1170.24     1125.36     22.69 o
   6   3   2      163.09      141.03      7.17 o
   7   3   2       87.34       97.07      4.84 o
   8   3   2      135.17      131.08      6.10 o
   9   3   2       35.44       38.24      4.54 o
  10   3   2       48.54       52.30      6.30 o
  11   3   2        3.01       60.86     11.80 o
  12   3   2      112.62      114.03     11.71 o
  13   3   2        9.89       17.42      4.26 o
  14   3   2       66.75       44.97     14.60 o
  15   3   2       32.81       28.24      7.03 o
  16   3   2        7.24        5.95      3.90 o
 -15   4   2       63.61       52.47      8.73 o
 -14   4   2      237.66      232.94     17.13 o
 -13   4   2      221.56      206.06     15.36 o
 -12   4   2       29.94       25.99      5.26 o
 -11   4   2     1021.02      902.15     32.64 o
 -10   4   2      178.69      206.73     20.45 o
  -9   4   2      233.99      240.83     21.06 o
  -8   4   2       82.80      102.84     19.73 o
  -7   4   2       15.92        6.05      1.97 o
  -6   4   2      336.21      367.18     11.60 o
  -5   4   2       21.68       27.36      2.77 o
  -4   4   2      381.42      387.44     15.54 o
  -3   4   2      534.10      516.43     41.03 o
  -2   4   2      579.18      739.19     53.96 o
  -1   4   2     3137.36     4119.47    160.48 o
   0   4   2      167.21      250.74      9.46 o
   1   4   2      181.05      171.68      6.27 o
   2   4   2      174.45      167.44      6.50 o
   3   4   2      569.83      516.79     14.85 o
   4   4   2      119.47      111.15      6.01 o
   5   4   2      113.11       88.98      5.41 o
   6   4   2      377.95      355.10     12.14 o
   7   4   2      489.22      484.26     14.77 o
   8   4   2      110.93      153.54     49.18 o
   9   4   2      115.74      105.90     26.80 o
  10   4   2       92.56       97.32     17.03 o
  11   4   2      305.59      400.10     22.04 o
  12   4   2       69.45      151.60     13.32 o
  13   4   2      453.26      399.68     21.70 o
  14   4   2       31.75       10.03      5.46 o
  15   4   2       14.40       18.65      4.05 o
 -14   5   2       33.74      130.88     30.40 o
 -13   5   2       30.47       45.48      9.12 o
 -12   5   2       13.84       27.53     10.11 o
 -11   5   2      119.22      109.21     12.01 o
 -10   5   2       54.44       79.11     11.14 o
  -9   5   2      212.37      242.73     12.68 o
  -8   5   2        9.70        4.55      3.77 o
  -7   5   2       66.48       80.11      7.87 o
  -6   5   2      110.57       93.64      6.56 o
  -5   5   2      262.77      244.83     18.76 o
  -4   5   2      285.20      344.33     32.02 o
  -3   5   2        8.83        5.76      1.85 o
  -2   5   2      115.52      133.81     11.97 o
  -1   5   2      478.50      547.84     45.45 o
   0   5   2      650.73      792.89     21.47 o
   1   5   2       47.22       54.44      5.50 o
   2   5   2      689.68      778.27     62.16 o
   3   5   2      203.01      199.72     12.32 o
   4   5   2      329.39      318.71     11.87 o
   5   5   2      119.01      126.81      6.60 o
   6   5   2      213.11      212.09      9.17 o
   7   5   2      200.94      220.06     13.74 o
   8   5   2       86.15      107.34      8.04 o
   9   5   2      425.52      394.85     17.36 o
  10   5   2       32.41       40.64     21.22 o
  11   5   2       18.51       37.08     17.75 o
  12   5   2      157.09      160.16     15.54 o
  13   5   2        4.50       24.28     13.60 o
 -11   6   2      126.73      132.33     17.97 o
 -10   6   2       24.87       38.96     10.17 o
  -9   6   2        1.26        5.26      5.61 o
  -8   6   2      101.79      132.56     21.30 o
  -7   6   2      100.29       96.78     11.70 o
  -6   6   2        0.55       -1.39      3.02 o
  -5   6   2       34.04       32.85      5.55 o
  -4   6   2       52.44       63.82      6.90 o
  -3   6   2      222.61      218.25     20.09 o
  -2   6   2       29.21       30.71      4.21 o
  -1   6   2       48.95       62.84      6.24 o
   0   6   2      580.73      732.61     35.20 o
   1   6   2     2423.65     3084.26    157.08 o
   2   6   2       76.50       87.84      7.58 o
   3   6   2      366.84      402.33     16.56 o
   4   6   2       45.37       43.13      5.27 o
   5   6   2      196.87      204.46     13.73 o
   6   6   2       40.80       40.05      6.24 o
   7   6   2       52.13       41.37      5.99 o
   8   6   2       22.05       51.67     24.82 o
   9   6   2       46.06       43.39      9.83 o
  10   6   2       87.49      149.76     19.25 o
  11   6   2       35.05      161.76     20.68 o
  -8   7   2        3.66        5.45     15.65 o
  -7   7   2       47.81       48.63     12.57 o
  -6   7   2      137.56      150.90     15.19 o
  -5   7   2       90.63      117.23     12.88 o
  -4   7   2       10.22       14.47      5.63 o
  -3   7   2       74.25       83.33      8.97 o
  -2   7   2        4.54        4.27      3.09 o
  -1   7   2       92.25       90.69     10.80 o
   0   7   2       60.04       63.21      9.02 o
   1   7   2       22.96       14.40      4.81 o
   2   7   2       39.67       39.99      8.17 o
   3   7   2      286.33      294.60     23.65 o
   4   7   2      154.38      150.55     23.76 o
   5   7   2       57.28       73.60     10.36 o
   6   7   2        5.76       -1.10      4.11 o
   7   7   2       37.72       35.48      7.76 o
   8   7   2        2.01      -11.64     11.64 o
 -18   0   3       16.23        8.83      6.21 o
 -17   0   3       11.84       26.74      9.71 o
 -16   0   3       98.02       90.77     13.72 o
 -15   0   3        0.04        4.18      5.26 o
 -14   0   3       13.28        5.36      4.15 o
 -13   0   3     1096.94      890.97     36.52 o
 -11   0   3      137.75      240.36     84.87 o
  -9   0   3      250.17      492.40     18.47 o
  -7   0   3     2212.38     1943.35     23.04 o
  -6   0   3       63.73       52.33      3.79 o
  -5   0   3       33.47       25.60      2.45 o
  -4   0   3       99.02       91.04      4.63 o
  -3   0   3    17260.30    15647.61     97.45 o
  -2   0   3        2.21        3.83      2.07 o
   2   0   3       14.34       13.68      1.89 o
   3   0   3    13456.02    12604.76    107.42 o
   4   0   3       48.87       45.18      2.76 o
   5   0   3      195.75      186.95      5.68 o
   6   0   3       35.65       49.30      4.20 o
   7   0   3     2960.76     2886.70     32.55 o
   9   0   3      196.78      209.46      9.96 o
  10   0   3       67.07      284.69     24.19 o
  11   0   3      934.59      888.05     20.38 o
  12   0   3      294.47      348.81     16.63 o
  13   0   3     1543.41     1389.44     54.13 o
  14   0   3      170.13      207.50     17.79 o
  15   0   3        1.28       -5.50     16.34 o
  16   0   3       16.52       11.78      7.90 o
  17   0   3       81.65       63.08     14.15 o
 -18   1   3       10.19        1.44      4.51 o
 -17   1   3       16.31       15.07      5.89 o
 -16   1   3       54.43       58.06      8.78 o
 -15   1   3      194.35      213.38     16.40 o
 -14   1   3      267.75      244.10     13.83 o
 -13   1   3       91.90      197.78     13.42 o
 -12   1   3      356.52      518.88     20.46 o
 -10   1   3       42.35       39.75      8.20 o
  -9   1   3      677.12     1138.62     28.33 o
  -8   1   3      632.97      911.11     65.42 o
  -7   1   3      376.50      323.98      9.85 o
  -6   1   3     3895.72     3535.33     32.95 o
  -5   1   3      938.14      912.21     14.71 o
  -4   1   3      491.90      432.20      8.21 o
  -3   1   3     1723.16     1632.24     41.00 o
  -2   1   3     3584.27     3455.34     34.70 o
  -1   1   3     1383.08     1328.24     27.51 o
   0   1   3     2513.13     2359.91     21.09 o
   1   1   3     1470.30     1447.51     45.75 o
   2   1   3     2685.42     2733.35    204.06 o
   3   1   3       40.28       40.14      2.23 o
   4   1   3     4714.78     4451.35     77.00 o
   5   1   3      150.84      156.51      3.93 o
   6   1   3      865.60      917.73     10.43 o
   7   1   3      456.14      492.82      8.70 o
   8   1   3     1329.58     1304.33     23.75 o
   9   1   3      355.23      286.13      9.08 o
  10   1   3      281.12      263.24      8.82 o
  11   1   3       98.66       79.45      5.11 o
  12   1   3      610.34      596.88     15.31 o
  13   1   3       87.79      162.11     11.36 o
  14   1   3      255.23      278.53     14.36 o
  15   1   3      219.73      206.50     14.23 o
  16   1   3       11.06        8.28      4.58 o
  17   1   3      183.44      151.75     16.11 o
 -17   2   3       71.69       73.68     11.03 o
 -16   2   3       11.11        9.75      6.74 o
 -15   2   3      138.57      160.47     15.26 o
 -14   2   3      287.32      291.67     16.74 o
 -13   2   3      723.47      803.84     29.53 o
 -12   2   3      356.36      956.27     27.35 o
 -11   2   3      675.45      779.46     17.26 o
 -10   2   3     1036.71     1614.78     28.54 o
  -9   2   3      199.78      228.51      8.74 o
  -8   2   3        3.32       24.91     11.97 o
  -7   2   3      494.72      414.33     14.09 o
  -6   2   3      313.04      263.35      6.60 o
  -5   2   3      354.43      350.89      9.22 o
  -4   2   3     2811.71     3028.88     45.92 o
  -3   2   3     1555.38     1534.07     18.79 o
  -2   2   3     1255.29     1303.76     54.91 o
  -1   2   3     6876.32     9654.94    214.07 o
   0   2   3      461.17      653.51     11.73 o
   1   2   3     1427.73     1636.53    128.30 o
   2   2   3      990.29      980.55     14.95 o
   3   2   3     1480.88     1557.23     91.51 o
   4   2   3      333.74      385.23     14.44 o
   5   2   3      252.69      258.44      6.69 o
   6   2   3      590.73      592.96     12.17 o
   7   2   3     1999.67     1951.88     26.22 o
   8   2   3       74.69      110.87     29.67 o
   9   2   3      483.91      425.38      8.57 o
  10   2   3      261.50      228.93      6.12 o
  11   2   3      308.06      330.19     11.54 o
  12   2   3      258.21      312.31     21.89 o
  13   2   3      123.05      150.39     13.48 o
  14   2   3      142.53      140.92     12.64 o
  15   2   3        4.26       19.16      7.03 o
  16   2   3       18.78       18.77      6.19 o
  17   2   3       29.16       22.38      6.75 o
 -16   3   3        3.89        2.23      7.94 o
 -15   3   3       10.21       17.68      8.53 o
 -14   3   3      151.33      117.46     14.85 o
 -13   3   3      327.18      303.06     23.69 o
 -12   3   3      289.16      614.31     32.32 o
 -11   3   3      150.94      426.05     25.75 o
 -10   3   3      804.83      769.60     32.22 o
  -9   3   3      257.88      344.05     38.87 o
  -8   3   3       92.15      106.80     28.82 o
  -7   3   3       65.98       53.90      7.18 o
  -6   3   3      145.58      133.53      7.02 o
  -5   3   3      204.55      241.94      8.89 o
  -4   3   3      684.49      697.88     17.14 o
  -3   3   3     2678.64     2815.80     58.08 o
  -2   3   3     3016.97     4757.52    157.11 o
  -1   3   3     2317.97     3088.80    150.47 o
   0   3   3     1673.88     2306.96     62.89 o
   1   3   3      832.21     1046.58     47.45 o
   2   3   3     2351.86     2402.24     36.27 o
   3   3   3      407.03      407.62      9.92 o
   4   3   3      415.08      406.03     10.89 o
   5   3   3        5.21        6.80      1.45 o
   6   3   3      454.14      447.54     12.05 o
   7   3   3      748.09      711.49     15.80 o
   8   3   3       73.31       96.54      6.71 o
   9   3   3      129.63      123.64      6.96 o
  10   3   3      248.11      241.91     11.86 o
  11   3   3      260.98      216.17     15.58 o
  12   3   3       37.63       45.63      8.90 o
  13   3   3       26.82       27.97      6.22 o
  14   3   3       31.62       21.80      6.20 o
  15   3   3        3.57       -3.28      6.24 o
  16   3   3       37.59       25.37      7.01 o
 -15   4   3       38.76       47.96      8.66 o
 -14   4   3       37.96       78.82     12.39 o
 -13   4   3        8.29       40.66     11.71 o
 -12   4   3       54.50       68.39      9.45 o
 -11   4   3      109.16       99.48     10.71 o
 -10   4   3      230.90      312.92     22.38 o
  -9   4   3      164.14      160.08     14.49 o
  -8   4   3      331.40      343.89     17.30 o
  -7   4   3        4.77        2.64      2.52 o
  -6   4   3      282.12      270.01     10.36 o
  -5   4   3      436.08      416.99     25.42 o
  -4   4   3     1006.29     1087.18    125.67 o
  -3   4   3      507.25      641.72     47.74 o
  -2   4   3     1433.33     1496.52     87.21 o
  -1   4   3        5.05       11.08      5.01 o
   0   4   3        0.30       -0.97      1.62 o
   1   4   3      161.18      163.62      8.20 o
   2   4   3      254.57      292.71     10.84 o
   3   4   3      200.06      178.25      9.86 o
   4   4   3      259.48      240.74      7.21 o
   5   4   3       23.22       20.50      2.84 o
   6   4   3      577.67      598.28     25.75 o
   7   4   3      196.78      262.01     36.45 o
   8   4   3      171.79      167.95      9.74 o
   9   4   3      363.62      339.19     15.17 o
  10   4   3      221.54      227.88     11.95 o
  11   4   3       68.07      155.26     16.71 o
  12   4   3      204.87      190.12     14.33 o
  13   4   3      290.46      344.09     27.18 o
  14   4   3      384.28      321.46     20.43 o
  15   4   3       93.30       95.44     11.44 o
 -14   5   3      289.33      343.11     29.55 o
 -13   5   3        7.71       38.37      8.28 o
 -12   5   3       39.17       38.29      7.77 o
 -11   5   3       38.02       17.54      4.15 o
 -10   5   3       64.49       68.74      9.50 o
  -9   5   3      193.08      192.12     13.41 o
  -8   5   3       15.83      241.19     41.74 o
  -7   5   3      119.52      128.20      9.32 o
  -6   5   3        5.22        2.28      3.00 o
  -5   5   3       71.61       85.04      7.97 o
  -4   5   3        6.94       10.90      3.10 o
  -3   5   3      126.70      123.22     10.39 o
  -2   5   3       42.50       46.87      6.84 o
  -1   5   3      252.71      276.52     16.71 o
   0   5   3       36.83       44.46      4.88 o
   1   5   3      908.99     1123.59     68.03 o
   2   5   3      574.20      646.12     39.33 o
   3   5   3      211.72      227.64     22.93 o
   4   5   3      511.41      497.31     23.21 o
   5   5   3      262.55      239.41      9.24 o
   6   5   3      334.04      285.22     13.92 o
   7   5   3       56.05       56.84     12.17 o
   8   5   3       10.53       17.74      8.21 o
   9   5   3        5.84       78.90     40.69 o
  10   5   3      121.43      137.28     13.18 o
  11   5   3      141.00      159.10     14.58 o
  12   5   3      499.65      518.74     28.31 o
  13   5   3      204.87      185.67     17.46 o
 -11   6   3       31.18       52.67     11.65 o
 -10   6   3       73.95       88.99     14.80 o
  -9   6   3       40.44       52.34     13.86 o
  -8   6   3      342.01      280.61     25.90 o
  -7   6   3       82.22       66.83     10.55 o
  -6   6   3        4.45        7.74      6.66 o
  -5   6   3      217.64      224.03     18.61 o
  -4   6   3      373.33      389.71     37.96 o
  -3   6   3      162.39      157.91     16.38 o
  -2   6   3       12.39       10.60      3.01 o
  -1   6   3      280.76      337.10     19.32 o
   0   6   3      595.82      739.48     26.10 o
   1   6   3      238.38      311.17     22.01 o
   2   6   3     1236.56     1253.84     63.29 o
   3   6   3      193.78      193.25     11.55 o
   4   6   3       51.50       47.37      5.59 o
   5   6   3       86.78       91.71     10.78 o
   6   6   3      226.10      207.28     12.43 o
   7   6   3       53.00       37.87      7.21 o
   8   6   3       17.67       13.75      5.89 o
   9   6   3       20.51       24.99     12.19 o
  10   6   3       89.77      107.51     15.96 o
  11   6   3      188.31      215.68     22.58 o
  -8   7   3       47.64       60.87     10.44 o
  -7   7   3      161.60      155.46     18.19 o
  -6   7   3       38.36       51.97      9.40 o
  -5   7   3       37.32       44.24      8.72 o
  -4   7   3      115.83      139.17     13.74 o
  -3   7   3       15.63       19.90      4.25 o
  -2   7   3      117.88      167.20     16.94 o
  -1   7   3       56.74       79.85     10.31 o
   0   7   3       17.97        5.82      3.15 o
   1   7   3       96.94      107.20     12.69 o
   2   7   3      197.96      182.57     17.71 o
   3   7   3      185.46      210.85     20.62 o
   4   7   3       96.93      121.55     16.16 o
   5   7   3       13.22       19.78      6.91 o
   6   7   3       13.41       16.44      5.10 o
   7   7   3       22.33       24.27      6.17 o
   8   7   3        2.89        1.10      5.63 o
 -18   0   4       32.73      114.95     25.80 o
 -17   0   4       42.22       38.33     10.24 o
 -16   0   4        3.50        2.21      5.02 o
 -15   0   4       19.93       87.51     25.04 o
 -14   0   4       23.96       20.55      6.99 o
 -13   0   4        0.11       63.88     14.08 o
 -12   0   4     1790.79     1670.72     48.15 o
 -11   0   4      540.34      453.19     44.04 o
 -10   0   4     2441.07     2165.84     23.46 o
  -9   0   4      887.16     1506.15    161.82 o
  -8   0   4     3140.30     3062.90     42.89 o
  -7   0   4       24.15      247.51    132.33 o
  -6   0   4     1200.43     1106.92     17.18 o
  -5   0   4        0.04        2.17      1.62 o
  -4   0   4     1404.20     1251.36     35.39 o
  -3   0   4       23.88       20.31      1.75 o
  -2   0   4     7060.01     6393.56    111.34 o
  -1   0   4       58.64       57.40      4.73 o
   1   0   4      341.67      292.06     19.50 o
   2   0   4    52050.32    45470.70    431.34 o
   3   0   4      525.02      533.55     14.79 o
   4   0   4      437.15      486.69      9.64 o
   5   0   4        0.82        1.85      1.34 o
   6   0   4      534.68      559.53     11.64 o
   7   0   4      281.28      845.95    215.08 o
   8   0   4       17.49       62.07     11.04 o
   9   0   4      236.50      334.35     12.96 o
  10   0   4       53.27       67.87      5.85 o
  11   0   4      517.28      884.57     29.40 o
  12   0   4      142.07      219.90     18.41 o
  14   0   4       56.01       65.45      9.11 o
  15   0   4        0.09       -8.72      8.72 o
  16   0   4      103.08      104.86     19.29 o
  17   0   4      127.62      112.35     19.87 o
 -18   1   4       28.53       33.65      8.19 o
 -17   1   4       20.28       41.60     10.83 o
 -16   1   4      104.11      102.80     10.28 o
 -15   1   4      377.20      346.66     17.46 o
 -14   1   4       28.51       19.98      3.94 o
 -13   1   4      311.97      344.23     16.32 o
 -12   1   4      544.63      572.18     21.65 o
 -11   1   4      712.14      661.70     21.88 o
 -10   1   4       84.20      118.18      8.70 o
  -9   1   4     1261.98     1466.49     30.59 o
  -8   1   4     1684.13     1701.33     29.12 o
  -7   1   4     1137.53     1079.81     18.46 o
  -6   1   4      583.88      577.87     10.00 o
  -5   1   4      368.37      405.81      7.72 o
  -4   1   4      921.07      909.69     20.89 o
  -3   1   4       82.80       75.84      4.16 o
  -2   1   4     2259.18     2136.92     21.11 o
  -1   1   4     2518.05     2286.59     31.89 o
   0   1   4     1518.39     1394.14     28.57 o
   1   1   4     5926.12     5802.10     74.23 o
   2   1   4     4342.49     4411.83    175.19 o
   3   1   4      751.65      801.13     15.41 o
   4   1   4      546.95      562.76     12.53 o
   5   1   4      563.60      518.91      9.65 o
   6   1   4       30.87       26.53      2.14 o
   7   1   4     1116.34     1171.54     18.21 o
   8   1   4      343.41      392.28     36.03 o
   9   1   4     1601.70     1685.73     22.52 o
  10   1   4      278.46      343.36     12.29 o
  11   1   4       15.38       51.98      6.26 o
  12   1   4      133.17      356.51     23.05 o
  13   1   4       42.45       43.75      7.52 o
  14   1   4      119.17      132.28      9.88 o
  15   1   4      192.51      184.41     14.65 o
  16   1   4       12.53        9.42      4.30 o
  17   1   4        4.10       17.63      8.21 o
 -17   2   4       36.70       37.62      6.23 o
 -16   2   4       35.07       40.48      9.96 o
 -15   2   4      104.33      129.66     17.56 o
 -14   2   4      161.87      148.54     11.98 o
 -13   2   4      689.37      862.39     27.41 o
 -12   2   4     1310.10     1188.25     30.30 o
 -11   2   4      430.08      539.47     21.16 o
 -10   2   4     1279.76     1465.40     23.58 o
  -9   2   4      109.36      158.61     12.93 o
  -8   2   4      183.36      213.71     14.19 o
  -7   2   4      780.88      751.91     18.02 o
  -6   2   4     1171.98     1196.28     16.15 o
  -5   2   4      180.83      202.15      5.92 o
  -4   2   4     1150.90     1063.20     14.95 o
  -3   2   4      722.42      738.88     13.67 o
  -2   2   4     1655.93     1827.44    107.09 o
  -1   2   4     1696.73     1908.39     79.65 o
   0   2   4     1636.21     1728.03     90.55 o
   1   2   4     3776.40     4025.96    255.77 o
   2   2   4      284.08      387.12     19.69 o
   3   2   4      473.98      429.18     15.36 o
   4   2   4       51.42       41.14      3.51 o
   5   2   4     1219.28     1296.29     19.22 o
   6   2   4      523.90      492.50     13.19 o
   7   2   4      134.74      139.54     13.57 o
   8   2   4      232.50      223.13      9.67 o
   9   2   4      677.81      741.99     29.98 o
  10   2   4      235.05      264.46     13.77 o
  11   2   4      143.49      178.15     17.60 o
  12   2   4      139.92      214.50     15.30 o
  13   2   4       12.16       17.36      8.02 o
  14   2   4      109.53      133.97     15.00 o
  15   2   4       15.26       11.31      4.63 o
  16   2   4       75.51       50.98      8.54 o
  17   2   4       31.11       31.52      8.01 o
 -16   3   4        5.95       -6.57      6.57 o
 -15   3   4       27.17       86.23     15.11 o
 -14   3   4       27.46       20.37      4.99 o
 -13   3   4       96.73       93.11     12.31 o
 -12   3   4      805.80      704.64     34.05 o
 -11   3   4      636.24      538.58     28.59 o
 -10   3   4       51.23      289.89     20.21 o
  -9   3   4      490.18      447.58     17.29 o
  -8   3   4      451.86      382.92     11.91 o
  -7   3   4      548.18      498.23     13.69 o
  -6   3   4      106.98       90.81      6.52 o
  -5   3   4      576.22      554.57     13.73 o
  -4   3   4      205.72      246.26      7.90 o
  -3   3   4      975.47     1173.77     66.21 o
  -2   3   4      628.33      753.69     43.72 o
  -1   3   4     2504.89     3329.33    205.83 o
   0   3   4      318.82      464.78     16.98 o
   1   3   4     1418.20     1503.69     65.35 o
   2   3   4      153.53      166.40      6.58 o
   3   3   4      213.03      198.25      7.25 o
   4   3   4      776.27      760.44     28.51 o
   5   3   4     1243.17     1251.72     22.22 o
   6   3   4      874.67      882.07     16.82 o
   7   3   4       62.80       85.59     20.57 o
   8   3   4      966.17      913.99     19.29 o
   9   3   4      591.96      548.79     19.92 o
  10   3   4      684.45      632.97     25.11 o
  11   3   4       37.49       45.38     11.30 o
  12   3   4      201.87      175.00     14.94 o
  13   3   4       54.85       36.86      9.84 o
  14   3   4       34.41       37.00      8.35 o
  15   3   4       29.93       18.61      6.09 o
  16   3   4       17.64       28.72      9.20 o
 -15   4   4       62.78       58.49      9.94 o
 -14   4   4       97.12      125.43     20.31 o
 -13   4   4       87.75      163.79     24.61 o
 -12   4   4       92.31      159.40     14.63 o
 -11   4   4       36.70      155.06     13.95 o
 -10   4   4      277.66      254.53     16.94 o
  -9   4   4       94.18       78.45      8.74 o
  -8   4   4      114.02      125.36     11.82 o
  -7   4   4      250.19      249.49     25.01 o
  -6   4   4       37.96       33.65      3.71 o
  -5   4   4      221.17      206.25      9.21 o
  -4   4   4       95.50       94.75      9.77 o
  -3   4   4      309.00      284.55     21.19 o
  -2   4   4        4.62       16.48      2.21 o
  -1   4   4      878.32     1037.99     77.44 o
   0   4   4      269.05      304.21     16.06 o
   1   4   4      110.52      142.32      4.87 o
   2   4   4      243.70      226.77     10.03 o
   3   4   4      429.80      418.07     11.89 o
   4   4   4      149.53      155.92      6.19 o
   5   4   4     1652.10     1608.16     29.94 o
   6   4   4      167.32      153.18     39.11 o
   7   4   4      594.14      584.79     17.60 o
   8   4   4      537.14      557.37     17.75 o
   9   4   4      699.65      671.74     33.96 o
  10   4   4      420.97      410.87     24.26 o
  11   4   4      673.82      617.71     25.00 o
  12   4   4      153.76      183.86     19.57 o
  13   4   4        2.66       42.74      8.41 o
  14   4   4      306.69      319.09     24.96 o
  15   4   4       12.31       11.82      4.56 o
 -14   5   4       53.88       54.70     13.29 o
 -13   5   4       76.53       83.07     14.20 o
 -12   5   4        8.84       82.71     18.74 o
 -11   5   4       14.65       12.35      5.23 o
 -10   5   4       12.58       11.47      6.33 o
  -9   5   4      165.40      147.21     11.44 o
  -8   5   4      797.95      903.89     53.37 o
  -7   5   4      133.04      139.52     10.28 o
  -6   5   4      265.06      268.22     16.96 o
  -5   5   4       26.11       35.18      4.99 o
  -4   5   4       40.43       35.26      6.09 o
  -3   5   4      204.62      217.43     23.09 o
  -2   5   4      533.15      556.18     51.33 o
  -1   5   4      161.91      176.47     13.43 o
   0   5   4      643.04      726.47     51.02 o
   1   5   4      133.38      139.83      9.30 o
   2   5   4      433.24      417.66     25.16 o
   3   5   4     1522.83     1408.89     51.22 o
   4   5   4       85.59       78.73      4.38 o
   5   5   4       13.35       18.86      8.05 o
   6   5   4      300.28      286.42     11.21 o
   7   5   4       55.22       68.82      5.95 o
   8   5   4       90.48       80.99      6.84 o
   9   5   4      151.02      155.42     10.13 o
  10   5   4      291.56      281.43     19.12 o
  11   5   4       50.74      106.89     20.62 o
  12   5   4       48.08      203.76     37.70 o
  13   5   4      233.24      206.03     19.99 o
 -11   6   4       38.92       59.84     13.15 o
 -10   6   4       22.98       27.63      7.75 o
  -9   6   4      176.81      182.31     20.88 o
  -8   6   4      101.04       94.53     12.60 o
  -7   6   4      210.15      195.21     16.86 o
  -6   6   4       50.48       64.49      8.41 o
  -5   6   4       38.35       26.13      5.79 o
  -4   6   4       10.80       17.90      4.33 o
  -3   6   4      122.27      118.49      8.78 o
  -2   6   4      175.43      197.81     18.60 o
  -1   6   4      157.19      165.16     16.37 o
   0   6   4      926.47     1027.30     42.77 o
   1   6   4     1372.87     1567.49     75.90 o
   2   6   4      263.52      277.90     22.78 o
   3   6   4       18.27       30.57      8.03 o
   4   6   4       33.69       39.01      5.12 o
   5   6   4       71.40       68.28      8.58 o
   6   6   4      104.78      138.40     13.48 o
   7   6   4       67.32       73.04     10.74 o
   8   6   4       48.48       51.03      7.43 o
   9   6   4       19.27       15.93     11.05 o
  10   6   4      174.22      177.01     20.09 o
  11   6   4       11.47       75.87     19.52 o
  -8   7   4       86.04       75.48     12.90 o
  -7   7   4       43.64       46.30     10.03 o
  -6   7   4       74.30       58.94     10.20 o
  -5   7   4       41.50       22.21      6.57 o
  -4   7   4        7.92        8.50      3.76 o
  -3   7   4       58.69       86.42      9.25 o
  -2   7   4        5.93        4.43      3.75 o
  -1   7   4       66.56       55.81      9.17 o
   0   7   4       87.97       92.15     10.96 o
   1   7   4       81.74      102.69     13.11 o
   2   7   4       47.64       53.70      8.44 o
   3   7   4      105.58      121.56     15.90 o
   4   7   4        2.29       33.74      9.80 o
   5   7   4       52.28       42.50      7.51 o
   6   7   4       28.22       21.84      6.46 o
   7   7   4       11.40        9.74      4.40 o
   8   7   4        9.11       10.24     11.02 o
 -18   0   5        0.86       27.31     40.70 o
 -17   0   5      135.74      130.15     16.40 o
 -16   0   5       55.97       29.48      6.89 o
 -15   0   5      274.54      258.04     21.59 o
 -14   0   5       85.91      115.76     20.53 o
 -13   0   5      287.39      254.65     19.47 o
 -12   0   5      111.17      507.53     33.37 o
 -11   0   5      211.32      196.79      6.74 o
 -10   0   5        0.64        0.36      2.14 o
  -9   0   5     2133.40     1999.71     28.74 o
  -8   0   5       47.53       55.54      4.89 o
  -7   0   5    13508.81    13281.22    142.38 o
  -6   0   5      158.39      178.07     11.02 o
  -5   0   5      150.20       91.23      5.05 o
  -4   0   5      339.71      298.27      6.17 o
  -3   0   5    17029.91    15441.57    264.19 o
  -2   0   5        5.02        5.71      1.74 o
  -1   0   5        9.61       12.26      3.84 o
   0   0   5      399.33      362.62     13.30 o
   1   0   5     4244.68     3859.57     67.02 o
   2   0   5      552.62      494.98     26.18 o
   3   0   5    41407.68    37811.16    307.25 o
   4   0   5      325.10      283.78      7.20 o
   5   0   5     6942.69     6480.35     45.54 o
   6   0   5      186.16      190.54      7.39 o
   7   0   5      646.47      653.39     14.88 o
   8   0   5      140.48      146.62      8.42 o
   9   0   5      464.32      594.34     29.73 o
  10   0   5      211.01      201.63      9.94 o
  11   0   5      490.82      600.89     21.25 o
  12   0   5      208.46      219.85     15.62 o
  13   0   5        0.27        9.42      3.87 o
  14   0   5      143.79      133.65     12.01 o
  15   0   5      175.60      165.40     22.59 o
  16   0   5        4.01        5.99      6.74 o
  17   0   5       94.20       71.16     17.17 o
 -17   1   5       85.40       81.51     12.59 o
 -16   1   5       60.75       51.50      6.68 o
 -15   1   5       22.49       36.52      6.25 o
 -14   1   5       62.06       73.90      9.21 o
 -13   1   5      208.31      165.45     10.73 o
 -12   1   5      224.19      199.16     10.15 o
 -11   1   5      117.40      171.00      9.23 o
 -10   1   5       92.47      250.82     13.29 o
  -9   1   5      830.45     1160.74     35.20 o
  -8   1   5      455.73      433.39     10.22 o
  -7   1   5      652.93      594.26     16.88 o
  -6   1   5     2089.97     2077.47     28.77 o
  -5   1   5       63.16       65.35      3.76 o
  -4   1   5      135.07      151.83      5.26 o
  -3   1   5      326.24      303.74      6.50 o
  -2   1   5     4451.54     4081.18     63.79 o
  -1   1   5     2139.52     2029.03     19.70 o
   0   1   5     2769.31     2653.83     23.52 o
   1   1   5      147.85      140.91      8.10 o
   2   1   5    14820.57    13737.11    185.63 o
   3   1   5     3740.34     3659.71    113.04 o
   4   1   5      106.93       95.95      3.46 o
   5   1   5     3824.48     3667.65     60.89 o
   6   1   5     1192.33     1242.89     20.39 o
   7   1   5       57.77       73.52      5.02 o
   8   1   5      930.04     1016.83     17.24 o
   9   1   5      107.40      601.26    114.91 o
  10   1   5      197.65      244.62     16.35 o
  11   1   5       47.56       61.60      4.39 o
  12   1   5       47.49       61.48      8.47 o
  13   1   5      217.92      182.15     10.69 o
  14   1   5     1104.98     1011.19     28.07 o
  15   1   5      428.72      397.17     21.26 o
  16   1   5       33.89       30.49      7.53 o
  17   1   5       33.37       16.24      8.57 o
 -17   2   5        3.17       -5.02      5.02 o
 -16   2   5       62.02       65.86     14.11 o
 -15   2   5      145.51      147.37     17.31 o
 -14   2   5       83.89       80.51      9.72 o
 -13   2   5      524.74      530.75     23.40 o
 -12   2   5       76.00      286.27     20.50 o
 -11   2   5      412.38     1027.73     36.12 o
 -10   2   5      490.98      565.66     23.94 o
  -9   2   5      250.94      272.88      9.79 o
  -8   2   5      238.93      266.92      9.06 o
  -7   2   5     1047.49     1004.80     34.41 o
  -6   2   5      286.36      269.27      8.00 o
  -5   2   5     3055.40     2841.05     25.54 o
  -4   2   5     1483.24     1412.72     16.12 o
  -3   2   5      366.73      364.06      8.16 o
  -2   2   5     1366.40     1564.91     82.05 o
  -1   2   5     5577.07     5424.62     39.65 o
   0   2   5      422.64      464.81     14.83 o
   1   2   5      864.68      910.29     52.83 o
   2   2   5      953.27      975.76     37.35 o
   3   2   5      505.35      504.21     12.69 o
   4   2   5      623.93      579.86     12.68 o
   5   2   5     1778.19     1797.59     34.14 o
   6   2   5      290.72      286.85     10.63 o
   7   2   5      444.06      401.16     12.89 o
   8   2   5      174.64      202.88      9.01 o
   9   2   5      387.64      490.31     43.39 o
  10   2   5      191.74      217.11     14.69 o
  11   2   5      364.32      365.71     13.30 o
  12   2   5       47.09       56.10     10.49 o
  13   2   5       58.39       54.26      6.91 o
  14   2   5      293.18      281.00     14.37 o
  15   2   5      338.58      301.08     21.14 o
  16   2   5       52.86       35.06      8.07 o
  17   2   5       29.10       20.85      6.21 o
 -16   3   5       13.86        4.13      9.75 o
 -15   3   5      187.43      231.67     23.03 o
 -14   3   5       18.56       16.03      5.38 o
 -13   3   5        7.10       43.32      8.76 o
 -12   3   5      132.20      123.02     13.80 o
 -11   3   5       60.75      174.13     14.30 o
 -10   3   5      519.28      543.12     17.56 o
  -9   3   5      164.84      154.94     11.39 o
  -8   3   5       36.06       42.67     11.64 o
  -7   3   5        4.57       11.03      4.84 o
  -6   3   5      109.29       89.91      5.48 o
  -5   3   5        0.88        0.83      0.51 o
  -4   3   5      471.19      480.29     11.86 o
  -3   3   5     1143.33     1180.38     69.45 o
  -2   3   5     2109.15     2258.40     95.65 o
  -1   3   5       15.22       14.56      1.49 o
   0   3   5      893.53     1007.61     45.03 o
   1   3   5      160.01      175.23     11.20 o
   2   3   5      340.60      329.35      8.42 o
   3   3   5      775.59      735.34     13.85 o
   4   3   5       74.19       69.97      4.57 o
   5   3   5      317.90      350.40     13.08 o
   6   3   5      455.85      523.81     47.13 o
   7   3   5      183.35      172.00      7.47 o
   8   3   5      404.29      457.31     39.43 o
   9   3   5      187.76      202.49     33.92 o
  10   3   5      230.98      288.34     34.44 o
  11   3   5       86.31       77.90      7.17 o
  12   3   5       55.88       83.55     19.99 o
  13   3   5      101.64       95.19     11.96 o
  14   3   5      174.09      179.94     19.27 o
  15   3   5       69.54       70.00     13.19 o
  16   3   5       44.12       33.73      8.70 o
 -15   4   5       24.59       26.79      6.48 o
 -14   4   5      214.20      209.27     18.28 o
 -13   4   5      238.12      392.36     23.84 o
 -12   4   5      225.46      260.65     19.11 o
 -11   4   5      309.49      594.31     31.48 o
 -10   4   5       81.67      135.59     13.43 o
  -9   4   5       49.73       84.90     14.34 o
  -8   4   5       73.50       90.97     14.05 o
  -7   4   5      436.75      450.04     22.56 o
  -6   4   5       18.56       22.34      5.13 o
  -5   4   5       36.92       37.95      4.94 o
  -4   4   5      726.75      682.47     53.54 o
  -3   4   5      928.58     1016.45     83.12 o
  -2   4   5      261.76      248.93     17.56 o
  -1   4   5       68.06       81.62      6.16 o
   0   4   5     1900.91     2190.78    154.54 o
   1   4   5       48.77       60.09      3.44 o
   2   4   5       99.33      105.20      4.81 o
   3   4   5       55.79       43.90      3.24 o
   4   4   5      204.23      216.56      8.67 o
   5   4   5      112.68      117.01      5.72 o
   6   4   5       50.17       39.56      5.13 o
   7   4   5      443.43      436.67     36.85 o
   8   4   5       39.96      265.05     56.05 o
   9   4   5       40.71      126.01     38.29 o
  10   4   5      113.38      156.76     22.49 o
  11   4   5        5.26      167.51     48.65 o
  12   4   5      102.68      115.49     11.80 o
  13   4   5      290.49      294.51     18.84 o
  14   4   5      354.48      381.86     25.51 o
  15   4   5       43.44       50.30      9.64 o
 -13   5   5       79.39       86.47     11.05 o
 -12   5   5      135.12      142.00     16.68 o
 -11   5   5       26.66       24.05      6.74 o
 -10   5   5       15.12       57.34      9.81 o
  -9   5   5       31.83       53.47      8.67 o
  -8   5   5     1327.15     1147.47     36.06 o
  -7   5   5      156.63      182.09     44.81 o
  -6   5   5       52.94       50.13      8.87 o
  -5   5   5       33.66       30.88      5.82 o
  -4   5   5      119.60      165.04     14.36 o
  -3   5   5      488.54      549.25     61.64 o
  -2   5   5       94.06       80.39      7.43 o
  -1   5   5      105.94       98.38      6.66 o
   0   5   5      205.61      229.85     11.33 o
   1   5   5      223.96      220.24     11.53 o
   2   5   5      140.08      111.05      6.64 o
   3   5   5      671.96      621.50     35.11 o
   4   5   5     1140.81     1045.72     17.73 o
   5   5   5       49.70       52.13      3.82 o
   6   5   5       91.06      121.61     19.43 o
   7   5   5       23.33       33.52      6.17 o
   8   5   5      117.59      113.42     10.22 o
   9   5   5       81.76       81.80      9.44 o
  10   5   5       36.09       75.85     37.39 o
  11   5   5      119.51      120.48     12.94 o
  12   5   5        0.59        6.16      4.59 o
  13   5   5      116.41      126.61     20.33 o
 -11   6   5       80.16       85.47     15.63 o
 -10   6   5        7.26       38.37     11.30 o
  -9   6   5      118.05       97.41     15.75 o
  -8   6   5       72.89       61.92     10.78 o
  -7   6   5       58.72       79.60     10.95 o
  -6   6   5       81.24       66.00      8.79 o
  -5   6   5      115.95      114.89     10.55 o
  -4   6   5       63.21       70.84      7.85 o
  -3   6   5       29.36       27.57      6.79 o
  -2   6   5      197.18      231.15     19.72 o
  -1   6   5       11.51        8.72      4.12 o
   0   6   5      272.44      293.28     14.52 o
   1   6   5      819.40      842.21     52.08 o
   2   6   5        4.86        1.57      8.04 o
   3   6   5       79.14       79.58      8.91 o
   4   6   5       95.12       78.78     10.40 o
   5   6   5      136.93      140.99     14.26 o
   6   6   5        3.50       16.63      7.02 o
   7   6   5       31.59       38.90     10.14 o
   8   6   5        2.28        5.65      3.37 o
   9   6   5       54.92       66.54     15.01 o
  10   6   5        8.52       80.49     32.17 o
  11   6   5       57.63       69.66     16.95 o
  -8   7   5      104.78      102.86     13.32 o
  -7   7   5      113.55      125.33     14.34 o
  -6   7   5       32.50       34.65      7.68 o
  -5   7   5        4.90        3.17      3.59 o
  -4   7   5        9.50        7.96      4.28 o
  -3   7   5        5.96       11.62      4.47 o
  -2   7   5       10.58        3.09      4.11 o
  -1   7   5       66.77       79.73     10.63 o
   0   7   5       25.84       33.14      6.41 o
   1   7   5       60.35       56.38      9.18 o
   2   7   5      116.03      105.87     14.50 o
   3   7   5       67.77       91.79     14.32 o
   4   7   5      125.89      113.82     12.89 o
   5   7   5      112.74      114.72     13.07 o
   6   7   5      160.40      145.71     14.56 o
   7   7   5        0.66        0.57      8.44 o
 -18   0   6      651.18      651.62     38.60 o
 -17   0   6       20.54       41.38     10.45 o
 -16   0   6       15.28       20.67      6.48 o
 -15   0   6        0.00       -3.94      4.73 o
 -14   0   6      489.87      435.27     26.75 o
 -13   0   6        5.36      110.39     21.31 o
 -12   0   6      843.30      744.91     32.15 o
 -11   0   6        5.40        8.39      2.06 o
 -10   0   6       18.04       15.66      2.52 o
  -9   0   6       92.50       93.06      6.51 o
  -8   0   6       29.06       30.41      3.71 o
  -7   0   6      849.73      804.22     18.35 o
  -6   0   6     7030.00     6776.98     59.78 o
  -5   0   6       10.63       13.18      2.26 o
  -4   0   6     5654.36     5059.64     71.96 o
  -3   0   6        7.14        7.66      1.59 o
  -2   0   6     5242.84     4743.42     87.56 o
  -1   0   6       22.83       26.40      3.34 o
   0   0   6     2610.54     2455.19     40.70 o
   1   0   6       49.51       45.86      3.64 o
   2   0   6    31454.58    27268.07    543.48 o
   3   0   6       11.48       23.24      2.88 o
   4   0   6      452.54      455.36      8.92 o
   5   0   6       49.00       58.50      4.81 o
   6   0   6     1271.23     1340.32     19.61 o
   7   0   6     1034.70     1071.33     22.53 o
   8   0   6      307.94      329.23     15.38 o
   9   0   6      357.91      547.61     19.26 o
  10   0   6      204.85      289.03     18.35 o
  11   0   6      421.84      524.33     20.69 o
  12   0   6       14.42       76.80     11.28 o
  13   0   6       22.90       19.32      4.60 o
  14   0   6        0.23        6.44      4.53 o
  15   0   6       14.16        5.19      9.56 o
  16   0   6      229.75      215.36     27.74 o
  17   0   6       11.10        2.90      7.29 o
 -17   1   6      444.84      474.63     26.66 o
 -16   1   6       72.06       65.77      7.98 o
 -15   1   6      112.30      120.96     11.01 o
 -14   1   6      182.37      166.73     11.53 o
 -13   1   6       28.39       38.80      5.63 o
 -12   1   6        0.02      306.69     77.86 o
 -11   1   6      255.60      227.11     10.48 o
 -10   1   6      362.57      368.21     13.01 o
  -9   1   6      929.40      966.03     20.73 o
  -8   1   6       45.65       55.80      6.82 o
  -7   1   6      731.82      695.04     19.31 o
  -6   1   6      824.61      819.96     18.63 o
  -5   1   6     5080.85     4896.23     27.04 o
  -4   1   6     1277.40     1207.50     14.67 o
  -3   1   6     2053.51     1890.56     21.03 o
  -2   1   6      239.93      237.16      6.67 o
  -1   1   6     2605.06     2464.97     22.47 o
   0   1   6     4326.45     4041.33     52.25 o
   1   1   6     8470.87     7740.03     38.97 o
   2   1   6      933.33      866.08     13.11 o
   3   1   6      908.25      931.12     10.72 o
   4   1   6     3934.42     3826.78     38.34 o
   5   1   6      812.84      785.96     10.59 o
   6   1   6      242.47      298.77      8.21 o
   7   1   6      757.55      774.83     12.20 o
   8   1   6      268.52      384.46     53.42 o
   9   1   6      181.56      196.08      7.48 o
  10   1   6       98.19      133.98     11.92 o
  11   1   6       68.71       69.02      5.59 o
  12   1   6       64.72       70.84      5.97 o
  13   1   6       12.73       27.30     10.34 o
  14   1   6      277.26      327.00     18.20 o
  15   1   6      467.09      477.44     23.45 o
  16   1   6       84.18       99.65     13.33 o
  17   1   6      236.80      194.99     18.16 o
 -17   2   6        9.15        8.50      8.40 o
 -16   2   6       37.79       48.07     11.08 o
 -15   2   6       45.96       61.63     12.37 o
 -14   2   6       84.82       64.04      9.06 o
 -13   2   6      207.26      317.90     27.60 o
 -12   2   6      521.49      507.10     22.27 o
 -11   2   6     1439.99     1334.68     34.20 o
 -10   2   6      495.72      733.72     24.24 o
  -9   2   6      148.42      147.83      7.14 o
  -8   2   6      107.36       88.96      4.30 o
  -7   2   6     1108.97     1106.06     32.61 o
  -6   2   6      249.20      241.82      7.88 o
  -5   2   6       88.02       88.52      4.20 o
  -4   2   6      394.86      372.54      9.01 o
  -3   2   6      449.86      425.35      9.62 o
  -2   2   6      349.98      343.88      8.43 o
  -1   2   6     3641.82     3712.63     34.72 o
   0   2   6      746.19      756.48     12.64 o
   1   2   6     1369.74     1420.14     18.74 o
   2   2   6      664.78      665.94     13.39 o
   3   2   6     4755.44     4943.38    137.57 o
   4   2   6      628.92      655.31     13.88 o
   5   2   6      682.06      702.40     17.30 o
   6   2   6      914.65      952.48     21.48 o
   7   2   6       29.96       83.51     24.97 o
   8   2   6      248.31      246.86     11.09 o
   9   2   6       11.51       99.18     49.46 o
  10   2   6      211.96      257.73     18.69 o
  11   2   6      453.52      424.56     21.98 o
  12   2   6      423.16      366.69     17.75 o
  13   2   6       28.84       26.70      5.98 o
  14   2   6      109.45      108.29      9.84 o
  15   2   6      104.33       98.12     12.80 o
  16   2   6       54.44       48.72      9.11 o
  17   2   6       32.86       31.59      8.30 o
 -16   3   6       40.59       67.67     12.95 o
 -15   3   6       62.36       43.61     10.81 o
 -14   3   6       27.01       27.75     10.19 o
 -13   3   6       67.99      124.31     15.77 o
 -12   3   6       56.71      341.86     38.96 o
 -11   3   6      402.66      633.18     27.90 o
 -10   3   6      231.17      488.18     29.78 o
  -9   3   6      158.06      158.51     10.26 o
  -8   3   6      183.29      207.54     24.71 o
  -7   3   6      149.06      144.94     18.48 o
  -6   3   6      309.47      281.57      8.87 o
  -5   3   6       59.81       75.35      3.88 o
  -4   3   6      811.60      811.03     17.76 o
  -3   3   6      191.34      188.48      8.77 o
  -2   3   6     1548.26     1702.42    108.70 o
  -1   3   6     1428.84     1508.17     96.86 o
   0   3   6      161.52      193.24     10.47 o
   1   3   6      335.31      282.11     13.34 o
   2   3   6     1100.53     1174.81     40.88 o
   3   3   6      211.81      218.24      7.46 o
   4   3   6       14.07        6.39      1.64 o
   5   3   6     1796.74     1822.90     28.16 o
   6   3   6      466.55      441.59     13.61 o
   7   3   6      185.01      203.17      8.34 o
   8   3   6       28.05       77.61     25.17 o
   9   3   6      881.46      848.06     23.78 o
  10   3   6      188.42      182.48     12.29 o
  11   3   6      496.52      463.51     19.40 o
  12   3   6       21.33       38.96      9.02 o
  13   3   6        3.66       20.85     14.39 o
  14   3   6       35.75       49.70     18.86 o
  15   3   6       37.09       38.81      9.82 o
  16   3   6       28.26       27.05      7.51 o
 -15   4   6       21.56       18.44      7.56 o
 -14   4   6       95.70       89.34     11.83 o
 -13   4   6      387.32      348.50     22.52 o
 -12   4   6      227.19      235.50     17.63 o
 -11   4   6      733.21      960.75     34.48 o
 -10   4   6      203.22      190.20     14.47 o
  -9   4   6      169.19      235.92     15.95 o
  -8   4   6      128.34      153.33     11.88 o
  -7   4   6      509.52      536.71     21.15 o
  -6   4   6      427.39      401.23     28.12 o
  -5   4   6      142.68      159.07      9.53 o
  -4   4   6      156.51      173.22     11.77 o
  -3   4   6      360.70      355.06     11.93 o
  -2   4   6       23.96       40.59      4.09 o
  -1   4   6      145.85      149.36      6.66 o
   0   4   6      193.52      197.19      7.53 o
   1   4   6     2438.40     2582.78    191.69 o
   2   4   6     1312.63     1250.97     47.13 o
   3   4   6      333.33      307.18      8.35 o
   4   4   6      477.54      466.27     11.30 o
   5   4   6       95.62       86.70      5.28 o
   6   4   6      306.75      291.39     10.10 o
   7   4   6      446.29      514.98     23.88 o
   8   4   6        8.57        5.84      3.84 o
   9   4   6       29.03       17.99      3.82 o
  10   4   6      112.74      116.91      9.11 o
  11   4   6      121.15       98.62     11.30 o
  12   4   6      102.46      103.44     22.96 o
  13   4   6       59.51       77.24     28.44 o
  14   4   6       47.02       54.60     23.68 o
  15   4   6        0.76        5.49      5.34 o
 -13   5   6       60.21       72.87     12.16 o
 -12   5   6       50.55       45.28      9.62 o
 -11   5   6       47.16       84.97     12.93 o
 -10   5   6      107.96       95.68     12.51 o
  -9   5   6      127.65      127.43     11.41 o
  -8   5   6       68.37       91.58     28.74 o
  -7   5   6      392.05      356.23     35.74 o
  -6   5   6      195.41      161.04     15.39 o
  -5   5   6       26.24       37.58      6.78 o
  -4   5   6      168.39      203.53     16.16 o
  -3   5   6       80.57      109.88     12.14 o
  -2   5   6       79.87       78.34      5.13 o
  -1   5   6       95.57      104.41     11.10 o
   0   5   6       77.55       74.69      6.11 o
   1   5   6      148.23      127.15      6.20 o
   2   5   6      878.37      844.28     20.54 o
   3   5   6     1148.04     1090.57     26.39 o
   4   5   6      118.11      109.69      5.68 o
   5   5   6      776.41      666.05     14.43 o
   6   5   6      124.66      125.59      8.22 o
   7   5   6       13.35        7.19      2.10 o
   8   5   6        6.59       18.66      9.57 o
   9   5   6       52.57       64.48     10.26 o
  10   5   6       10.54        9.99      5.15 o
  11   5   6       38.92       42.94     14.56 o
  12   5   6       24.55       37.14     10.28 o
  13   5   6       10.01       22.68     16.91 o
 -11   6   6       58.22       88.68     15.55 o
 -10   6   6      116.59      119.57     17.78 o
  -9   6   6       44.36       28.58      8.49 o
  -8   6   6       14.32       20.10      7.24 o
  -7   6   6       75.05       82.13     11.25 o
  -6   6   6      179.15      208.95     15.21 o
  -5   6   6       73.56       68.13      8.36 o
  -4   6   6       71.60       56.44      7.91 o
  -3   6   6       18.98       23.47      5.12 o
  -2   6   6      242.58      269.24     19.84 o
  -1   6   6      271.48      307.90     19.59 o
   0   6   6      203.78      207.55     12.40 o
   1   6   6       99.39      106.89     13.24 o
   2   6   6       50.50       65.26      8.91 o
   3   6   6       70.56       63.96      6.95 o
   4   6   6      235.29      232.42     17.40 o
   5   6   6      132.48      133.01     12.84 o
   6   6   6       98.46       85.15     10.32 o
   7   6   6       46.48       61.43      9.39 o
   8   6   6       14.95       14.13      4.98 o
   9   6   6       38.50       65.02     15.75 o
  10   6   6       73.32       65.65     21.24 o
  11   6   6       17.97       45.36     14.12 o
  -7   7   6       19.58       26.89      7.80 o
  -6   7   6       14.89       20.71      6.77 o
  -5   7   6        6.89        2.30      2.85 o
  -4   7   6       45.29       48.27      7.52 o
  -3   7   6       48.75       45.11      6.66 o
  -2   7   6       75.51       88.59     10.91 o
  -1   7   6       10.92       16.71      4.97 o
   0   7   6       61.28       62.42      9.34 o
   1   7   6       33.49       36.48      7.53 o
   2   7   6      370.40      381.62     28.17 o
   3   7   6      112.56      123.91     13.45 o
   4   7   6        1.38        3.45      5.61 o
   5   7   6      206.61      189.81     16.77 o
   6   7   6       15.50       82.20     14.77 o
   7   7   6       41.72       27.79      6.63 o
 -17   0   7       65.73       63.85     12.36 o
 -16   0   7        1.17        1.16      4.39 o
 -15   0   7        0.48       -2.34      3.73 o
 -14   0   7        0.60        4.33      3.88 o
 -13   0   7      804.88      738.13     34.22 o
 -12   0   7        6.23      188.89     37.40 o
 -11   0   7       57.62       34.15      3.36 o
 -10   0   7       22.90       20.52      2.96 o
  -9   0   7        0.33        8.28      4.84 o
  -8   0   7        1.94       57.33     34.63 o
  -7   0   7     1148.55     1126.04     22.90 o
  -6   0   7        6.12        9.91      4.66 o
  -5   0   7     1564.53     1488.36     16.55 o
  -4   0   7       56.48       68.70      3.91 o
  -3   0   7       11.67       15.99      2.13 o
  -2   0   7       35.09       30.14      3.90 o
  -1   0   7     4421.79     4194.69     38.07 o
   0   0   7       34.96       34.21      3.95 o
   1   0   7     6925.03     6297.82    119.15 o
   2   0   7      268.16      417.39     65.83 o
   3   0   7        5.04        5.83      1.44 o
   4   0   7       31.78       33.04      2.95 o
   5   0   7     1421.51     1500.32     21.16 o
   6   0   7      104.36      130.08     13.07 o
   7   0   7      275.71      383.76     35.45 o
   8   0   7       21.74       64.75     16.67 o
   9   0   7      102.55      200.71     16.96 o
  10   0   7        6.82       55.02     46.36 o
  11   0   7      447.27      535.84     35.41 o
  12   0   7      184.90      162.93     14.19 o
  13   0   7       12.07       12.99      4.81 o
  14   0   7       54.22       45.53      8.54 o
  15   0   7      206.50      191.33     23.40 o
  16   0   7       21.46       28.83     10.45 o
  17   0   7       25.76       27.95      8.47 o
 -17   1   7       11.04       23.54      8.43 o
 -16   1   7        5.56        8.84      4.02 o
 -15   1   7      120.09      126.25     10.99 o
 -14   1   7       94.83       98.06      9.26 o
 -13   1   7       68.66       67.10      7.28 o
 -12   1   7     1304.11     1253.30     24.75 o
 -11   1   7       52.23      140.72     29.55 o
 -10   1   7       24.72       32.03      7.54 o
  -9   1   7      332.25      466.10     26.55 o
  -8   1   7      262.85      259.96      8.34 o
  -7   1   7      505.78      537.80     20.86 o
  -6   1   7     1944.21     1846.03     21.79 o
  -5   1   7     1997.12     1948.11     18.77 o
  -4   1   7     2987.50     2789.43     27.36 o
  -3   1   7      711.90      670.18     10.99 o
  -2   1   7      282.54      252.36      7.17 o
  -1   1   7      797.20      788.70     11.21 o
   0   1   7      717.37      645.79      8.07 o
   1   1   7     1220.56     1203.34     16.95 o
   2   1   7     2088.68     1943.85     21.19 o
   3   1   7      560.43      645.55     12.78 o
   4   1   7      283.02      287.36      6.54 o
   5   1   7      387.77      391.53      8.26 o
   6   1   7      138.37      125.65      4.71 o
   7   1   7      124.43      149.56      8.07 o
   8   1   7      401.51      400.35     10.54 o
   9   1   7       37.42       67.56     10.58 o
  10   1   7       18.45       35.93      5.40 o
  11   1   7        4.98        6.92      2.83 o
  12   1   7      595.04      537.47     18.10 o
  13   1   7       48.78       42.53      5.30 o
  14   1   7      135.68      151.15     10.68 o
  15   1   7      138.88      144.56     13.30 o
  16   1   7        7.85        4.04      5.03 o
  17   1   7      119.40      102.49     13.42 o
 -17   2   7        6.20       31.70     10.09 o
 -16   2   7      227.15      209.30     18.80 o
 -15   2   7       72.62       97.72     15.32 o
 -14   2   7       81.22       78.22      9.85 o
 -13   2   7      511.38      452.04     18.40 o
 -12   2   7      243.22      247.36     14.88 o
 -11   2   7      139.01      434.55    113.02 o
 -10   2   7      897.18      769.89     15.37 o
  -9   2   7       51.64      508.29     69.12 o
  -8   2   7       48.87       39.19      3.44 o
  -7   2   7      540.51      559.91     45.10 o
  -6   2   7      477.33      403.64     10.98 o
  -5   2   7      493.96      460.20     10.54 o
  -4   2   7      618.97      600.01     12.64 o
  -3   2   7      217.56      232.08      6.93 o
  -2   2   7     2029.87     2198.87     20.68 o
  -1   2   7      654.37      643.49      8.70 o
   0   2   7     5035.36     5019.92     48.74 o
   1   2   7     1186.41     1239.09     19.19 o
   2   2   7      983.65      962.13     18.47 o
   3   2   7      651.00      680.66     17.60 o
   4   2   7      696.29      681.08     23.74 o
   5   2   7     2747.14     2710.99     29.23 o
   6   2   7      339.40      358.53     12.97 o
   7   2   7     1135.26     1123.66     20.88 o
   8   2   7      215.03      208.08      9.26 o
   9   2   7      746.49      701.66     16.51 o
  10   2   7       21.46       42.85     10.34 o
  11   2   7      460.94      455.02     24.13 o
  12   2   7      467.23      426.46     16.74 o
  13   2   7      156.03      146.18     11.72 o
  14   2   7       11.23       16.88      4.30 o
  15   2   7       27.60       42.57      8.38 o
  16   2   7      104.49      101.52     12.82 o
 -16   3   7       77.33      102.49     29.53 o
 -15   3   7       64.95       76.69     13.12 o
 -14   3   7       38.83       36.99      8.48 o
 -13   3   7      144.01      302.04     23.78 o
 -12   3   7      729.32      670.98     34.11 o
 -11   3   7      854.37      783.23     30.07 o
 -10   3   7      868.86     1617.86     63.95 o
  -9   3   7       66.83      240.16     89.29 o
  -8   3   7      382.81      475.28     17.31 o
  -7   3   7      415.23      404.79     20.63 o
  -6   3   7      211.44      214.63      8.25 o
  -5   3   7      194.74      155.26      8.48 o
  -4   3   7     1037.38     1128.90     54.55 o
  -3   3   7       22.62       30.90      3.26 o
  -2   3   7      343.26      393.12      9.52 o
  -1   3   7     3487.17     3693.77     45.51 o
   0   3   7      177.70      194.53      8.66 o
   1   3   7     2086.76     2340.53    145.20 o
   2   3   7      601.22      587.54     28.81 o
   3   3   7     1037.19      962.63     19.54 o
   4   3   7      220.53      206.13      7.60 o
   5   3   7      843.63      815.89     21.00 o
   6   3   7      209.69      215.66     17.83 o
   7   3   7      139.30      121.47      8.38 o
   8   3   7      128.97      118.08      7.09 o
   9   3   7       70.52       88.93     23.35 o
  10   3   7      125.61      121.10     11.92 o
  11   3   7       40.97       71.31     23.95 o
  12   3   7       21.53        9.24      3.62 o
  13   3   7      365.75      346.91     25.62 o
  14   3   7        8.82        7.19      4.85 o
  15   3   7      159.83      149.52     18.71 o
  16   3   7       67.30       72.88     13.98 o
 -15   4   7       20.88       13.99      4.32 o
 -14   4   7        4.79        5.19      5.39 o
 -13   4   7       10.79       13.32      8.93 o
 -12   4   7      135.12      168.91     15.37 o
 -11   4   7      724.05      629.28     27.55 o
 -10   4   7       10.13       85.51     10.54 o
  -9   4   7      324.39      356.98     19.55 o
  -8   4   7       99.90       81.76      8.45 o
  -7   4   7      365.82      302.06     16.24 o
  -6   4   7       21.52       31.66      9.06 o
  -5   4   7      550.63      492.86     24.74 o
  -4   4   7      439.07      414.14     19.02 o
  -3   4   7      263.18      274.25     19.35 o
  -2   4   7      143.18      137.62      7.47 o
  -1   4   7      302.88      302.75     12.06 o
   0   4   7     1083.74     1183.74     98.60 o
   1   4   7       51.66       53.86      6.53 o
   2   4   7       75.41       76.83      4.04 o
   3   4   7       51.84       43.01      3.13 o
   4   4   7      137.21      132.41     10.30 o
   5   4   7      348.30      290.81     10.19 o
   6   4   7       24.03       27.10      3.54 o
   7   4   7       84.96      117.83     31.80 o
   8   4   7       19.84        9.28      2.94 o
   9   4   7      125.30      125.53      9.11 o
  10   4   7      207.84      214.52     14.48 o
  11   4   7        5.05       21.51     11.19 o
  12   4   7      206.57      182.71     15.70 o
  13   4   7       62.15       38.14     13.75 o
  14   4   7       87.57       86.83     12.03 o
 -13   5   7       37.77       54.06     11.16 o
 -12   5   7        9.44        8.19      5.95 o
 -11   5   7      104.12      104.91     13.55 o
 -10   5   7       20.38       96.27     13.91 o
  -9   5   7       18.81       27.28      7.91 o
  -8   5   7      173.43      146.29     21.10 o
  -7   5   7       62.70       49.02     12.67 o
  -6   5   7      125.77      127.05     16.85 o
  -5   5   7       96.24       85.86      9.73 o
  -4   5   7       14.24       21.19      5.53 o
  -3   5   7       62.84       70.69      8.23 o
  -2   5   7        5.53        2.62      2.10 o
  -1   5   7       52.77       44.14      5.22 o
   0   5   7      506.39      448.99      9.48 o
   1   5   7      112.30      115.89      8.29 o
   2   5   7      329.67      294.70     11.31 o
   3   5   7     1049.19     1013.66     23.83 o
   4   5   7       48.60       51.43      4.75 o
   5   5   7      138.18      140.89     25.36 o
   6   5   7       88.27       80.60      6.67 o
   7   5   7       24.51       17.54      2.87 o
   8   5   7       48.64       37.85      5.07 o
   9   5   7      113.55      117.21     10.47 o
  10   5   7        1.89       -1.11      4.89 o
  11   5   7       16.28       14.29     10.48 o
  12   5   7       67.78       94.91     14.47 o
  13   5   7       10.89       18.86     12.29 o
 -11   6   7      123.99      107.50     17.32 o
 -10   6   7       75.73       89.25     16.43 o
  -9   6   7        4.67       27.91     11.63 o
  -8   6   7       95.99      140.34     15.58 o
  -7   6   7       43.67       45.98      9.49 o
  -6   6   7      876.50      853.43     37.34 o
  -5   6   7       63.94       54.59      8.08 o
  -4   6   7       20.43       24.09      5.50 o
  -3   6   7       61.74       56.51      9.19 o
  -2   6   7       20.23       17.62      5.04 o
  -1   6   7       61.55       65.13      7.60 o
   0   6   7      274.41      283.57     14.81 o
   1   6   7      149.79      147.83     11.29 o
   2   6   7        6.46        4.00      3.76 o
   3   6   7      147.47      134.79     10.96 o
   4   6   7      488.91      512.53     25.41 o
   5   6   7       26.26       32.10      9.59 o
   6   6   7       37.42       31.96      6.84 o
   7   6   7       56.82       65.68      9.33 o
   8   6   7       18.24       29.29      6.38 o
   9   6   7      163.57      155.15     18.53 o
  10   6   7       73.43       82.79     17.28 o
  -7   7   7       39.91       41.59      8.40 o
  -6   7   7       69.63       73.10     11.10 o
  -5   7   7       39.42       42.68      7.53 o
  -4   7   7        1.17       -1.21      3.77 o
  -3   7   7       51.29       59.87      7.94 o
  -2   7   7       41.70       34.74      6.42 o
  -1   7   7      167.72      184.41     17.37 o
   0   7   7       39.59       59.92     11.24 o
   1   7   7      162.68      184.05     14.46 o
   2   7   7       48.36       59.16     11.79 o
   3   7   7      176.08      141.53     14.65 o
   4   7   7       37.68       28.02      6.10 o
   5   7   7       82.86      120.79     18.34 o
   6   7   7       85.77       68.04     10.47 o
   7   7   7       19.60       32.77      7.78 o
 -17   0   8        0.30       -0.15      3.93 o
 -16   0   8       24.27       27.91      7.02 o
 -15   0   8        1.80        7.04      9.20 o
 -14   0   8       52.98       48.65      9.54 o
 -13   0   8      107.46      113.91     14.42 o
 -12   0   8      546.46      460.79     25.78 o
 -11   0   8        0.29      292.32     57.67 o
 -10   0   8        0.71        5.15      3.43 o
  -9   0   8       70.16       78.08      6.56 o
  -8   0   8      626.64      637.65     18.42 o
  -7   0   8       71.94      119.55     36.52 o
  -6   0   8      739.18      769.95     12.52 o
  -5   0   8      115.13      242.44     11.59 o
  -4   0   8     1057.12     1031.03     16.97 o
  -3   0   8      128.68      128.56      6.15 o
  -2   0   8       99.02       93.23      6.78 o
  -1   0   8       87.41      101.83      6.33 o
   0   0   8     2292.81     2100.93     56.53 o
   1   0   8        0.37        2.71      2.65 o
   2   0   8      170.21      154.12      6.40 o
   3   0   8       93.12       90.66      4.81 o
   4   0   8     1666.05     1686.67     19.57 o
   5   0   8       78.90       98.87      5.84 o
   6   0   8       49.07       64.50      4.54 o
   7   0   8      739.80      636.16     16.21 o
   8   0   8       12.27       14.85      3.03 o
   9   0   8      439.71      413.35     15.97 o
  10   0   8       57.42       38.37      7.59 o
  11   0   8     1376.76     1319.60     39.44 o
  12   0   8       45.15       58.11      9.14 o
  13   0   8       67.31       97.36     11.47 o
  14   0   8       89.61       57.73      9.37 o
  15   0   8        9.30       11.27      6.26 o
  16   0   8      127.65       94.63     19.79 o
  17   0   8       94.25       91.71     18.31 o
 -17   1   8      416.77      425.83     24.26 o
 -16   1   8       46.58       45.58      7.97 o
 -15   1   8       85.31       90.80      9.31 o
 -14   1   8       35.42       35.14      5.07 o
 -13   1   8       45.15       31.88      4.11 o
 -12   1   8       86.79      134.44     30.15 o
 -11   1   8      551.58      489.49     15.22 o
 -10   1   8      128.07      200.20     31.16 o
  -9   1   8      475.69      426.48     16.03 o
  -8   1   8      209.12      273.86     14.68 o
  -7   1   8      674.44      619.93     15.81 o
  -6   1   8       63.67       66.07      3.79 o
  -5   1   8     1159.94     1131.37     13.34 o
  -4   1   8      361.38      349.72      8.68 o
  -3   1   8     2080.94     1991.14     22.11 o
  -2   1   8      363.97      334.64      7.16 o
  -1   1   8     2873.24     2765.82     28.07 o
   0   1   8      161.40      142.03      4.35 o
   1   1   8     2111.08     2075.13     26.39 o
   2   1   8     2060.16     1952.25     27.00 o
   3   1   8     2625.94     2647.59     34.54 o
   4   1   8     2632.86     2533.38     24.81 o
   5   1   8     1260.16     1216.19     13.70 o
   6   1   8      423.27      404.57      8.34 o
   7   1   8      674.41      647.17     16.80 o
   8   1   8        9.87       49.22     11.28 o
   9   1   8        6.29        7.06      2.09 o
  10   1   8      767.89      675.85     15.73 o
  11   1   8      482.22      423.41     12.02 o
  12   1   8      853.01      838.36     25.59 o
  13   1   8      100.21       96.04      8.14 o
  14   1   8       69.65       65.47      7.17 o
  15   1   8       48.97       53.31      9.78 o
  16   1   8       62.65       58.38      9.25 o
  17   1   8       17.15       22.29      7.16 o
 -17   2   8      156.19      169.19     17.41 o
 -16   2   8       22.93       21.66      6.30 o
 -15   2   8       56.32       48.60      8.96 o
 -14   2   8       55.12       67.97      9.99 o
 -13   2   8        5.72       38.74      6.92 o
 -12   2   8      211.31      196.23     11.83 o
 -11   2   8     1437.40     1369.15     30.65 o
 -10   2   8       76.61      132.85     67.15 o
  -9   2   8     1900.27     1624.58     36.18 o
  -8   2   8       73.96       77.31     10.24 o
  -7   2   8     1036.33     1014.86     17.59 o
  -6   2   8      666.71      659.45     13.29 o
  -5   2   8      722.13      712.54     15.37 o
  -4   2   8      537.94      513.56     12.87 o
  -3   2   8       50.11       40.97      2.97 o
  -2   2   8     1236.02     1263.79     16.96 o
  -1   2   8     4135.35     4095.10     31.17 o
   0   2   8      163.82      174.19      6.68 o
   1   2   8     1223.22     1320.42     25.80 o
   2   2   8      585.57      566.73     17.37 o
   3   2   8      122.35      125.55      5.12 o
   4   2   8      109.92      118.51      6.30 o
   5   2   8      630.53      648.48     15.18 o
   6   2   8     1157.53     1170.12     20.79 o
   7   2   8      214.12      327.25     68.81 o
   8   2   8      237.31      263.14     12.67 o
   9   2   8       33.24       58.69      7.21 o
  10   2   8      330.25      306.35     13.31 o
  11   2   8     1192.88     1139.76     28.15 o
  12   2   8      401.05      375.18     16.47 o
  13   2   8       13.81       23.42      5.06 o
  14   2   8       51.57       41.97      5.59 o
  15   2   8       27.39       27.39      7.04 o
  16   2   8        6.34       14.74      7.15 o
 -16   3   8       44.17       52.78     13.00 o
 -15   3   8       74.89       92.54     14.18 o
 -14   3   8       49.63       53.87     11.29 o
 -13   3   8      350.63      342.19     20.56 o
 -12   3   8      206.20      189.90     14.65 o
 -11   3   8       49.12      125.34     12.87 o
 -10   3   8     2621.43     2405.77     38.41 o
  -9   3   8     1250.44     1123.48     28.73 o
  -8   3   8      565.74      663.58     18.83 o
  -7   3   8      673.80      625.29     15.35 o
  -6   3   8      275.62      269.86     10.56 o
  -5   3   8      418.22      415.53     15.56 o
  -4   3   8      632.21      586.28     14.85 o
  -3   3   8      179.32      167.12      8.04 o
  -2   3   8       55.58       57.47      3.69 o
  -1   3   8      164.20      157.99      7.43 o
   0   3   8      695.92      795.58     17.68 o
   1   3   8      400.77      416.62     14.41 o
   2   3   8      871.13      878.70     23.67 o
   3   3   8        6.54       17.40      8.72 o
   4   3   8       35.50       36.78      4.29 o
   5   3   8       37.66       37.50      4.91 o
   6   3   8      378.51      382.01     13.25 o
   7   3   8      171.70      190.31      9.68 o
   8   3   8       49.09       54.59      6.41 o
   9   3   8       12.49        5.55      4.70 o
  10   3   8      249.28      201.07     13.35 o
  11   3   8      326.10      295.96     15.05 o
  12   3   8      127.31      118.61     12.73 o
  13   3   8       41.02       64.24     10.23 o
  14   3   8       45.53       42.00      9.53 o
  15   3   8       83.00      110.93     16.60 o
 -15   4   8        1.55        6.09      6.05 o
 -14   4   8       26.04       30.46      9.18 o
 -13   4   8       96.91       99.00     11.76 o
 -12   4   8      189.32      264.53     22.53 o
 -11   4   8      102.43      127.73     12.82 o
 -10   4   8      208.45      186.82     14.37 o
  -9   4   8      378.77      339.80     18.93 o
  -8   4   8        1.84       29.18     12.27 o
  -7   4   8      206.38      173.96     19.98 o
  -6   4   8       90.32       76.43      7.01 o
  -5   4   8      269.00      240.78     10.25 o
  -4   4   8       53.64       51.17      3.84 o
  -3   4   8      230.51      232.09      8.32 o
  -2   4   8       15.25       18.49      1.75 o
  -1   4   8      104.17      104.57      6.06 o
   0   4   8     2686.20     3026.52    295.65 o
   1   4   8      233.04      236.13     12.29 o
   2   4   8      148.55      116.69      7.72 o
   3   4   8      588.85      540.24     11.16 o
   4   4   8      244.67      213.65      8.09 o
   5   4   8      485.68      425.03     15.77 o
   6   4   8      653.96      587.40     15.68 o
   7   4   8      196.12      207.06     11.22 o
   8   4   8        1.22        5.67      2.92 o
   9   4   8      266.10      281.59     15.56 o
  10   4   8      265.19      255.36     15.96 o
  11   4   8      108.08       90.81     10.95 o
  12   4   8       43.89       46.74     14.46 o
  13   4   8      344.92      324.90     22.26 o
  14   4   8       81.75      110.90     13.96 o
 -13   5   8       60.32       71.25     12.64 o
 -12   5   8       33.67       79.50     16.77 o
 -11   5   8       43.56       40.07      9.19 o
 -10   5   8      241.61      210.92     19.07 o
  -9   5   8       78.96       84.39     14.77 o
  -8   5   8      216.31      164.73     20.65 o
  -7   5   8      127.66      137.80     18.47 o
  -6   5   8      232.00      300.91     24.83 o
  -5   5   8      259.19      282.34     17.60 o
  -4   5   8       59.19       61.61      8.51 o
  -3   5   8      117.43      138.55     11.89 o
  -2   5   8       27.38       26.38      6.75 o
  -1   5   8       52.68       60.15      6.43 o
   0   5   8      232.23      229.24     11.56 o
   1   5   8      277.45      241.66      7.84 o
   2   5   8      507.70      482.06     12.98 o
   3   5   8      105.41      102.12      6.05 o
   4   5   8     1018.19      944.49     18.85 o
   5   5   8      617.12      564.21     15.23 o
   6   5   8      243.23      248.24     12.23 o
   7   5   8       61.32       71.78      6.67 o
   8   5   8       20.56       16.85      3.45 o
   9   5   8       14.02       11.32      9.83 o
  10   5   8        5.43        0.83      7.43 o
  11   5   8       28.91       26.05      7.30 o
  12   5   8      195.68      185.02     19.43 o
  13   5   8       68.09       84.94     18.14 o
 -11   6   8       20.78       18.86      9.51 o
 -10   6   8      141.52      131.53     22.32 o
  -9   6   8      259.60      280.55     23.81 o
  -8   6   8      275.81      259.81     23.01 o
  -7   6   8      172.02      179.48     19.14 o
  -6   6   8      114.01      122.69     12.21 o
  -5   6   8      168.20      193.23     14.34 o
  -4   6   8       20.47       22.60      5.49 o
  -3   6   8      109.22      118.35     10.85 o
  -2   6   8       58.46       49.13      6.61 o
  -1   6   8      107.69      113.25     10.10 o
   0   6   8      448.55      492.93     33.43 o
   1   6   8        3.58        3.43      2.74 o
   2   6   8      436.56      436.71     19.99 o
   3   6   8      396.04      447.90     23.88 o
   4   6   8      504.75      567.82     28.08 o
   5   6   8       14.92        8.76      4.39 o
   6   6   8       22.06       17.11      4.63 o
   7   6   8       30.11       31.30      9.29 o
   8   6   8       91.72       90.05     11.20 o
   9   6   8       29.83       53.59     13.14 o
  10   6   8        0.01       15.00     17.95 o
  -7   7   8      142.00      110.06     13.65 o
  -6   7   8        7.71        0.93      3.93 o
  -5   7   8       60.87       83.07      9.97 o
  -4   7   8        3.06        6.37      4.44 o
  -3   7   8        4.72        4.87      3.19 o
  -2   7   8       19.82       15.02      4.73 o
  -1   7   8        5.00        3.19      3.80 o
   0   7   8      109.72      124.35     13.47 o
   1   7   8        5.49        5.71      5.11 o
   2   7   8       19.16       22.63      5.66 o
   3   7   8       21.95       24.94      6.31 o
   4   7   8       35.13       29.87      6.67 o
   5   7   8      184.13      159.27     15.65 o
   6   7   8       21.65       19.98      7.21 o
 -17   0   9       62.75       61.68     12.30 o
 -16   0   9       61.44       67.05     11.25 o
 -15   0   9      287.14      290.79     23.62 o
 -14   0   9       33.27       47.51     11.50 o
 -13   0   9      216.77      202.71     17.91 o
 -12   0   9       71.01       66.25     10.14 o
 -11   0   9     2471.25     2277.06     37.44 o
 -10   0   9       42.76       52.79      7.23 o
  -9   0   9       19.77       15.86      3.33 o
  -8   0   9       14.41       23.14      3.93 o
  -7   0   9     1678.38     1600.67     42.46 o
  -6   0   9       37.58       39.73      4.51 o
  -5   0   9    21564.45    21267.71    223.65 o
  -4   0   9      424.44      463.47     11.49 o
  -3   0   9     1251.24     1248.29     23.58 o
  -2   0   9       31.85       34.78      3.50 o
  -1   0   9      852.03      778.69     17.69 o
   0   0   9       39.19       41.08      5.09 o
   1   0   9     4380.25     4124.25    108.14 o
   2   0   9     1262.42     1167.88     19.34 o
   3   0   9     4749.06     4796.74     61.52 o
   4   0   9       10.81       25.75      7.80 o
   5   0   9     1716.34     1640.44     25.52 o
   6   0   9       69.87       61.58      5.26 o
   7   0   9     2022.85     1957.08     40.15 o
   8   0   9       62.09       50.41      5.55 o
   9   0   9      150.79      202.23     21.89 o
  10   0   9       84.42      109.60     11.20 o
  11   0   9        2.40      209.98     54.68 o
  12   0   9       40.76       32.46      7.18 o
  13   0   9      146.36      137.77     11.57 o
  14   0   9      141.11      135.51     14.15 o
  15   0   9        5.58       -0.51     19.90 o
  16   0   9        4.53       -1.86      5.34 o
  17   0   9      333.97      341.21     35.10 o
 -17   1   9       20.53       10.88      5.19 o
 -16   1   9      101.79       88.78      9.34 o
 -15   1   9       25.08       32.52      6.51 o
 -14   1   9        0.88       -2.93      2.93 o
 -13   1   9       25.42       31.66      5.68 o
 -12   1   9      492.80      470.25     17.79 o
 -11   1   9       69.92       61.00      5.17 o
 -10   1   9      620.66      575.35     12.38 o
  -9   1   9       35.82       36.80      5.47 o
  -8   1   9     1001.13      998.32     15.36 o
  -7   1   9      701.98      689.86     12.98 o
  -6   1   9     1187.85     1232.45     16.44 o
  -5   1   9      165.91      182.16      5.83 o
  -4   1   9     2130.60     2171.63     21.10 o
  -3   1   9       42.69       44.37      2.84 o
  -2   1   9       25.54       17.38      1.79 o
  -1   1   9     2021.27     2023.24     23.76 o
   0   1   9      168.96      178.76      5.02 o
   1   1   9     1437.37     1395.64     13.57 o
   2   1   9     6398.70     6288.57     70.67 o
   3   1   9      808.69      684.70     11.22 o
   4   1   9     3560.10     3329.33     27.62 o
   5   1   9       73.63       77.25      4.72 o
   6   1   9      114.12      120.74      4.86 o
   7   1   9      924.24      921.40     19.47 o
   8   1   9     1528.87     1461.12     37.91 o
   9   1   9      120.33      112.96      6.66 o
  10   1   9      377.08      409.80     13.70 o
  11   1   9      117.23      137.26     14.26 o
  12   1   9      377.03      364.78     14.90 o
  13   1   9       70.68       62.42      6.35 o
  14   1   9       67.98       64.14      6.98 o
  15   1   9       15.61       15.28      4.49 o
  16   1   9      107.32      104.29     13.38 o
 -17   2   9       68.34       64.39     10.70 o
 -16   2   9       61.57       82.30     12.21 o
 -15   2   9       31.61       30.86      7.19 o
 -14   2   9      155.18      173.66     18.38 o
 -13   2   9      216.90      188.34     12.13 o
 -12   2   9       88.87       97.39     10.05 o
 -11   2   9      454.16      498.51     42.84 o
 -10   2   9     1078.77      919.14     93.06 o
  -9   2   9       34.14       33.32      3.90 o
  -8   2   9      248.68      249.36     11.11 o
  -7   2   9      365.15      392.37     10.64 o
  -6   2   9      357.10      332.25      9.88 o
  -5   2   9     1564.51     1483.83     26.50 o
  -4   2   9       67.86       57.51      4.38 o
  -3   2   9       31.29       38.40      3.08 o
  -2   2   9      642.41      629.10     12.40 o
  -1   2   9      487.43      476.49      9.96 o
   0   2   9     1761.60     1772.85     23.00 o
   1   2   9      552.68      599.85     15.47 o
   2   2   9      251.60      274.92      9.92 o
   3   2   9       16.85       22.47      2.86 o
   4   2   9      391.91      375.47      9.02 o
   5   2   9      163.11      157.04      5.62 o
   6   2   9      326.36      369.67     12.14 o
   7   2   9      237.38      239.35     11.23 o
   8   2   9      570.36      583.99     17.99 o
   9   2   9      202.84      203.10     10.59 o
  10   2   9      237.80      234.53     12.84 o
  11   2   9       91.83      115.94     10.62 o
  12   2   9       15.90       25.91     12.53 o
  13   2   9       52.39       36.60      5.67 o
  14   2   9       64.95       62.68      6.99 o
  15   2   9       52.90       51.54      8.62 o
  16   2   9      163.51      169.10     19.70 o
 -16   3   9       53.96       59.16     16.81 o
 -15   3   9       64.26       52.60      9.90 o
 -14   3   9       61.69       64.67     11.87 o
 -13   3   9       69.96       83.83     17.55 o
 -12   3   9       28.71       23.24      6.86 o
 -11   3   9      272.96      252.66     14.95 o
 -10   3   9      576.91      591.90     25.33 o
  -9   3   9      385.47      526.59    118.74 o
  -8   3   9      670.00      614.61     15.04 o
  -7   3   9      330.45      326.02     10.79 o
  -6   3   9       48.98       45.11      4.96 o
  -5   3   9       15.06        4.98      2.45 o
  -4   3   9      778.61      789.67     17.81 o
  -3   3   9      118.74      113.30      5.56 o
  -2   3   9      115.65      114.74      5.06 o
  -1   3   9      502.92      468.28     15.30 o
   0   3   9      758.47      801.66     16.92 o
   1   3   9      501.82      465.15     17.71 o
   2   3   9      418.50      390.11     16.42 o
   3   3   9      808.01      697.47     22.61 o
   4   3   9     1133.44     1117.44     16.77 o
   5   3   9      137.71      125.00      7.31 o
   6   3   9      431.10      433.30     14.45 o
   7   3   9      213.41      214.55     11.92 o
   8   3   9      284.91      299.31     12.64 o
   9   3   9      878.81      755.52     22.20 o
  10   3   9      133.87      125.21     10.71 o
  11   3   9      254.77      245.16     15.38 o
  12   3   9       45.93       51.08      8.19 o
  13   3   9      140.37      145.04     14.19 o
  14   3   9      280.03      237.97     18.70 o
  15   3   9      209.52      184.66     20.37 o
 -15   4   9       96.38       76.94     12.10 o
 -14   4   9       73.11       77.66      9.73 o
 -13   4   9       30.57       18.20      4.44 o
 -12   4   9      322.11      297.23     17.38 o
 -11   4   9      159.32      167.17     14.78 o
 -10   4   9       14.27       40.14      7.98 o
  -9   4   9       69.29      104.43     11.34 o
  -8   4   9      312.66      321.34     28.86 o
  -7   4   9      108.18      107.74     21.36 o
  -6   4   9       27.87       29.20      3.60 o
  -5   4   9        2.16        5.79      2.06 o
  -4   4   9      102.20       82.75      5.35 o
  -3   4   9      147.47      129.84      6.37 o
  -2   4   9      121.24      127.09      5.50 o
  -1   4   9      821.85      812.09     17.66 o
   0   4   9       64.41       78.38      7.90 o
   1   4   9     1150.82     1110.98     35.24 o
   2   4   9     1999.99     1913.03     40.37 o
   3   4   9      227.94      224.75      7.15 o
   4   4   9      516.16      508.52     10.97 o
   5   4   9     1024.19      874.61     21.41 o
   6   4   9      107.15      144.03     24.24 o
   7   4   9       19.74       17.16      4.56 o
   8   4   9      739.72      694.81     21.64 o
   9   4   9        1.29        6.64      5.49 o
  10   4   9       31.60       30.43      7.54 o
  11   4   9      209.38      189.31     15.79 o
  12   4   9      334.59      326.24     21.60 o
  13   4   9       26.92       43.91     12.01 o
  14   4   9      438.98      437.75     27.56 o
 -13   5   9       30.38       59.80     11.11 o
 -12   5   9      181.25      198.73     19.72 o
 -11   5   9       26.40       29.36     10.69 o
 -10   5   9       24.50       19.11      8.91 o
  -9   5   9       26.19       52.26     13.78 o
  -8   5   9       10.69        3.66      5.04 o
  -7   5   9       40.14       47.09     11.28 o
  -6   5   9      889.16      821.58     36.03 o
  -5   5   9      494.19      458.35     22.63 o
  -4   5   9      641.47      627.33     28.19 o
  -3   5   9      450.90      502.88     33.99 o
  -2   5   9        2.86        1.70      3.25 o
  -1   5   9      218.12      216.86     12.18 o
   0   5   9       35.66       26.32      3.96 o
   1   5   9       44.06       46.16      4.05 o
   2   5   9       46.83       35.77      4.25 o
   3   5   9      252.63      263.01     10.72 o
   4   5   9      284.20      278.52     14.84 o
   5   5   9      209.24      215.79     20.13 o
   6   5   9      427.56      397.85     16.17 o
   7   5   9       26.28       22.86      3.80 o
   8   5   9       62.47       67.46      7.51 o
   9   5   9      206.53      170.45     12.92 o
  10   5   9      129.23      116.91     13.90 o
  11   5   9       33.90       35.60      8.64 o
  12   5   9       30.25       40.19     14.44 o
 -10   6   9       69.59       79.07     17.61 o
  -9   6   9        4.37       19.05      8.61 o
  -8   6   9      124.05      130.86     16.22 o
  -7   6   9      106.49       97.60     14.05 o
  -6   6   9      237.00      208.08     19.78 o
  -5   6   9        5.33        0.56      6.39 o
  -4   6   9      198.93      236.74     17.31 o
  -3   6   9      375.67      353.12     24.73 o
  -2   6   9       83.54       92.64      9.78 o
  -1   6   9       47.20       39.01      5.30 o
   0   6   9       59.35       61.03      7.04 o
   1   6   9      192.75      195.63     12.13 o
   2   6   9      174.40      161.62     12.63 o
   3   6   9      224.45      221.33     17.42 o
   4   6   9       42.74       55.72     12.06 o
   5   6   9       37.23       26.41      5.82 o
   6   6   9       73.56       64.95      9.85 o
   7   6   9       30.75       35.08      7.30 o
   8   6   9       20.63       32.02      8.20 o
   9   6   9       34.52       51.53     10.96 o
  10   6   9       28.62       25.57     10.31 o
  -6   7   9       30.45       27.15      7.30 o
  -5   7   9       17.18       14.94      4.84 o
  -4   7   9        3.87       -1.20      3.71 o
  -3   7   9       61.10       70.73      8.82 o
  -2   7   9       98.62      104.57     11.00 o
  -1   7   9       17.49       21.33      5.86 o
   0   7   9        1.43        1.80      3.11 o
   1   7   9       46.47       44.88      8.22 o
   2   7   9       20.48       20.13      6.61 o
   3   7   9      100.99       95.01     11.79 o
   4   7   9       38.96       35.17      8.20 o
   5   7   9       46.73       61.69     10.96 o
   6   7   9        3.74        4.50      5.46 o
 -17   0  10        1.05       -3.59      5.28 o
 -16   0  10       33.70       34.37      9.65 o
 -15   0  10       56.44       52.67     12.22 o
 -14   0  10      400.99      288.49     22.95 o
 -13   0  10       88.95       61.29      9.99 o
 -12   0  10       59.33       60.17      9.92 o
 -11   0  10        0.01        3.17      3.03 o
 -10   0  10      133.27      140.92      9.66 o
  -9   0  10       11.49       40.52      9.09 o
  -8   0  10       52.16       50.89      5.81 o
  -7   0  10      210.96      223.03      7.72 o
  -6   0  10      487.70      600.17     12.73 o
  -5   0  10        8.69        6.60      4.03 o
  -4   0  10     8107.50     7510.85     51.51 o
  -3   0  10      266.22      266.87     11.43 o
  -2   0  10     2460.31     2265.48     43.06 o
  -1   0  10      934.75      994.85     16.30 o
   0   0  10       22.90       12.99      2.81 o
   1   0  10      210.98      213.77      9.55 o
   2   0  10      455.66      460.19     11.26 o
   3   0  10      927.35      914.93     20.48 o
   4   0  10       21.12       22.15      2.61 o
   5   0  10      404.05      413.62     13.06 o
   6   0  10        5.74       14.75      2.75 o
   7   0  10      723.30      810.29     23.91 o
   8   0  10       73.12       78.70      7.25 o
   9   0  10        7.49       18.97      5.79 o
  10   0  10      117.31      106.33      9.33 o
  11   0  10      234.73      232.18     17.12 o
  12   0  10     1838.15     1675.94     60.83 o
  13   0  10       28.25       27.24      6.76 o
  14   0  10        0.01       -0.81      3.02 o
  15   0  10        0.19       -4.57      4.57 o
  16   0  10      146.02      143.22     22.10 o
 -17   1  10       47.46       46.99      7.92 o
 -16   1  10        8.33        5.85      4.22 o
 -15   1  10      141.56      150.37     12.21 o
 -14   1  10       40.44       41.56      7.51 o
 -13   1  10      237.92      212.37     14.21 o
 -12   1  10      138.12      150.70      9.16 o
 -11   1  10       36.32       42.85      6.45 o
 -10   1  10      144.59      183.99     27.29 o
  -9   1  10      309.91      318.37     10.03 o
  -8   1  10       27.93       34.68      3.26 o
  -7   1  10      163.01      196.80      7.69 o
  -6   1  10      191.65      203.89      7.34 o
  -5   1  10      990.60      947.60     14.94 o
  -4   1  10       84.25       93.55      4.53 o
  -3   1  10      778.98      761.59     12.29 o
  -2   1  10      201.91      193.51      5.69 o
  -1   1  10     1544.94     1514.31     15.75 o
   0   1  10     1169.81     1219.51     13.71 o
   1   1  10     1446.83     1428.36     17.61 o
   2   1  10      820.91      780.36     11.87 o
   3   1  10      557.69      586.11     10.63 o
   4   1  10        9.04        9.64      2.16 o
   5   1  10     2950.74     2766.64     27.36 o
   6   1  10      361.88      325.18      9.12 o
   7   1  10      104.81      111.63      6.50 o
   8   1  10      223.86      246.40     11.17 o
   9   1  10      101.16      105.36      6.19 o
  10   1  10       17.03       36.99     10.58 o
  11   1  10     1038.32      942.03     21.75 o
  12   1  10      319.06      304.60     12.75 o
  13   1  10       42.92       49.61      5.86 o
  14   1  10       18.69       10.82      3.42 o
  15   1  10        9.27        6.43      3.81 o
  16   1  10      104.13       91.75     12.69 o
 -16   2  10       48.59       57.69      9.87 o
 -15   2  10       35.40       31.15      7.27 o
 -14   2  10      131.32      150.34     15.06 o
 -13   2  10       23.21        8.80      3.07 o
 -12   2  10      138.80      166.55     15.78 o
 -11   2  10      533.70      466.92     18.42 o
 -10   2  10      899.79      828.26     21.03 o
  -9   2  10      110.89       98.24      5.42 o
  -8   2  10      175.92      204.93     23.10 o
  -7   2  10       70.55       63.63      4.23 o
  -6   2  10      985.49      904.17     18.72 o
  -5   2  10     1006.38      995.10     22.30 o
  -4   2  10       20.50       21.28      2.90 o
  -3   2  10       83.65       75.90      4.27 o
  -2   2  10      780.36      761.83     14.54 o
  -1   2  10       50.70       49.60      2.89 o
   0   2  10      817.05      797.66     13.70 o
   1   2  10     1629.90     1732.96     26.84 o
   2   2  10     1309.41     1375.34     26.60 o
   3   2  10      219.43      200.68      7.37 o
   4   2  10      179.59      199.48      6.94 o
   5   2  10      547.25      510.75     11.10 o
   6   2  10      325.66      289.13      8.10 o
   7   2  10      155.13      156.26      9.23 o
   8   2  10      239.58      294.75     20.26 o
   9   2  10       83.97       69.29      7.87 o
  10   2  10      217.17      198.23     11.07 o
  11   2  10      249.82      225.63     11.99 o
  12   2  10      205.32      208.22     11.88 o
  13   2  10      152.49      150.69     12.42 o
  14   2  10       63.91       56.91      7.08 o
  15   2  10       44.25       33.74      5.62 o
  16   2  10        2.77        5.90      8.34 o
 -16   3  10      152.12      151.96     19.66 o
 -15   3  10       38.76       36.88     10.14 o
 -14   3  10        5.84       37.82     15.61 o
 -13   3  10      148.91      130.70     11.75 o
 -12   3  10       57.32       52.20      7.05 o
 -11   3  10       26.05       75.80     15.35 o
 -10   3  10      700.94      677.84     19.88 o
  -9   3  10     2622.81     2472.68     40.97 o
  -8   3  10      226.26      222.87      9.61 o
  -7   3  10      171.31      187.40     17.88 o
  -6   3  10      214.04      195.77     11.28 o
  -5   3  10      319.80      305.11     14.09 o
  -4   3  10      827.00      756.66     20.96 o
  -3   3  10      400.47      374.93     10.84 o
  -2   3  10       21.48       14.53      1.69 o
  -1   3  10       63.85       54.01      4.49 o
   0   3  10      983.04      950.02     20.38 o
   1   3  10      115.08      135.90      8.78 o
   2   3  10      152.89      180.50     12.75 o
   3   3  10       57.96       53.24      5.05 o
   4   3  10       91.31      101.41      5.91 o
   5   3  10       51.23       43.68      3.36 o
   6   3  10      151.25      146.66      7.69 o
   7   3  10       29.53       41.36      4.69 o
   8   3  10       38.88       35.81      5.32 o
   9   3  10      260.70      265.37     14.89 o
  10   3  10      244.66      224.16     13.63 o
  11   3  10      106.71       94.65      9.94 o
  12   3  10      101.89       88.54     10.86 o
  13   3  10        2.83        8.06      3.92 o
  14   3  10       95.18       88.35     11.90 o
  15   3  10      149.33      155.10     19.49 o
 -14   4  10       33.04       19.38      6.32 o
 -13   4  10       33.56       16.71      4.75 o
 -12   4  10      144.22      124.26     11.61 o
 -11   4  10      160.17      172.99     17.62 o
 -10   4  10      243.12      244.58     17.42 o
  -9   4  10      264.14      248.34     19.78 o
  -8   4  10      820.19      763.87     33.83 o
  -7   4  10      942.35      837.59     23.02 o
  -6   4  10      340.43      291.58     19.96 o
  -5   4  10       86.45       73.88      6.00 o
  -4   4  10      100.84      100.78      6.19 o
  -3   4  10       68.30       72.22      4.81 o
  -2   4  10       81.89       79.50      5.26 o
  -1   4  10      294.75      306.49     12.80 o
   0   4  10      212.63      230.63     11.40 o
   1   4  10      199.42      200.68     13.50 o
   2   4  10      166.63      165.96     12.44 o
   3   4  10      563.35      524.02     18.57 o
   4   4  10       16.31        9.74      1.47 o
   5   4  10      183.96      154.32      7.35 o
   6   4  10      393.95      391.18     15.73 o
   7   4  10      227.36      232.20     12.45 o
   8   4  10       23.57       74.45     29.47 o
   9   4  10      102.51       94.98      8.30 o
  10   4  10       31.58       31.42      4.88 o
  11   4  10      121.90      114.76     12.86 o
  12   4  10       32.90       40.36      8.64 o
  13   4  10        2.07        7.68      5.67 o
  14   4  10        3.01       38.81     21.22 o
 -13   5  10      128.87      146.74     17.76 o
 -12   5  10       46.50       53.59     11.00 o
 -11   5  10       13.01       15.49      5.93 o
 -10   5  10       38.60       49.83     10.55 o
  -9   5  10       86.10       75.09     14.77 o
  -8   5  10      125.40      117.75     17.83 o
  -7   5  10       18.23       29.71     12.80 o
  -6   5  10      633.41      590.01     31.47 o
  -5   5  10       97.53       80.23      8.66 o
  -4   5  10       57.68       40.45      6.33 o
  -3   5  10       34.76       17.45      4.11 o
  -2   5  10        5.74        9.85      2.89 o
  -1   5  10      134.07      136.47      9.63 o
   0   5  10      183.68      170.69     11.15 o
   1   5  10      334.89      344.74     16.87 o
   2   5  10      297.23      263.49     10.03 o
   3   5  10      221.46      226.21     10.15 o
   4   5  10      965.91      911.75     20.65 o
   5   5  10      239.16      209.72     11.48 o
   6   5  10       68.33       65.89      7.46 o
   7   5  10      210.09      175.40     11.12 o
   8   5  10       28.75       22.74      3.72 o
   9   5  10       22.65       27.85      7.81 o
  10   5  10       21.34       14.58      7.72 o
  11   5  10       74.55       81.22     12.47 o
  12   5  10       18.52       27.98     10.33 o
 -10   6  10       10.28        6.89      7.91 o
  -9   6  10       73.66       79.88     13.98 o
  -8   6  10       19.03       13.76      5.18 o
  -7   6  10       58.38       53.05      9.93 o
  -6   6  10       56.24       33.03      8.65 o
  -5   6  10      115.64      126.31     11.53 o
  -4   6  10      120.22      124.55     11.43 o
  -3   6  10      130.12      105.24     10.51 o
  -2   6  10       63.54       44.81      6.13 o
  -1   6  10       76.96       63.84      6.84 o
   0   6  10        8.58        4.75      4.48 o
   1   6  10       94.61      100.35      8.69 o
   2   6  10      152.06      133.90     11.40 o
   3   6  10       30.06       32.56      6.72 o
   4   6  10       36.84       30.52      7.08 o
   5   6  10      138.59      125.58     13.31 o
   6   6  10       62.51       70.94     10.26 o
   7   6  10       13.44        8.61      3.53 o
   8   6  10       10.97        7.60      4.44 o
   9   6  10       15.72        5.62      5.01 o
  -6   7  10       15.15       15.34      5.00 o
  -5   7  10        9.05        4.52      3.19 o
  -4   7  10       32.77       33.60      5.77 o
  -3   7  10        1.27        8.38      3.58 o
  -2   7  10       17.08       15.26      3.80 o
  -1   7  10       22.65       15.56      5.17 o
   0   7  10        1.43       -3.75      3.75 o
   1   7  10       10.14        9.67      4.67 o
   2   7  10      175.13      169.15     16.28 o
   3   7  10       66.60       69.10     10.93 o
   4   7  10       26.40       35.12      8.13 o
   5   7  10       50.81       38.83      8.46 o
 -17   0  11       33.33       30.54      6.50 o
 -16   0  11       41.20       39.50      8.51 o
 -15   0  11      326.04      364.72     26.52 o
 -14   0  11       39.37       51.88     10.99 o
 -13   0  11       96.23       55.64      9.21 o
 -12   0  11       73.32       71.83     13.04 o
 -11   0  11      254.26      288.25     14.36 o
 -10   0  11        0.00       20.28      7.14 o
  -9   0  11     2120.32     1833.00     35.59 o
  -8   0  11       24.59       33.59      3.28 o
  -7   0  11     1424.18     1286.96     19.56 o
  -6   0  11       20.48       24.11      3.88 o
  -5   0  11     1730.19     1616.77     23.26 o
  -4   0  11       34.60       43.29      4.78 o
  -3   0  11      106.12      135.50      8.76 o
  -2   0  11      141.74      150.16      7.24 o
  -1   0  11      339.31      342.31      9.38 o
   0   0  11       16.69       30.40      5.04 o
   1   0  11      602.66      684.18     15.53 o
   2   0  11      523.25      513.61     13.79 o
   3   0  11        7.56       38.93      3.88 o
   4   0  11      582.75      505.12     12.98 o
   5   0  11      229.21      230.11     10.00 o
   6   0  11      131.01      118.61      7.41 o
   7   0  11      552.77      533.50     16.47 o
   8   0  11       40.35       41.45      5.46 o
   9   0  11        3.69        2.81      3.18 o
  10   0  11        1.71        8.62      5.92 o
  11   0  11      359.45      340.91     21.26 o
  12   0  11      117.69      154.61     15.51 o
  13   0  11        8.47        5.28      3.65 o
  14   0  11        0.59       -4.90      4.90 o
  15   0  11        5.66        0.23      4.78 o
  16   0  11        8.95        2.98      6.51 o
 -17   1  11       21.12       27.66      9.82 o
 -16   1  11       58.82       64.53      8.00 o
 -15   1  11       67.88       65.44      8.73 o
 -14   1  11      280.81      326.96     16.96 o
 -13   1  11      159.05      145.86     10.77 o
 -12   1  11      122.33      103.87      7.82 o
 -11   1  11      300.12      272.76     12.19 o
 -10   1  11     1522.53     1492.35     22.70 o
  -9   1  11      233.78      205.49      7.51 o
  -8   1  11      390.59      357.06     10.69 o
  -7   1  11      254.78      283.38      9.09 o
  -6   1  11      420.59      430.81     11.34 o
  -5   1  11      117.81      119.71      6.53 o
  -4   1  11     1054.62     1023.37     15.57 o
  -3   1  11      427.43      395.39      8.70 o
  -2   1  11      123.02      135.09      4.45 o
  -1   1  11       58.03       60.16      3.51 o
   0   1  11     2567.37     2630.31     30.35 o
   1   1  11      163.83      163.49      5.54 o
   2   1  11      895.92      925.17     14.86 o
   3   1  11      856.08      820.35     14.62 o
   4   1  11     3820.46     3551.08     30.35 o
   5   1  11      245.14      225.26      8.31 o
   6   1  11       33.88       34.69      3.23 o
   7   1  11     1188.12     1155.42     19.42 o
   8   1  11        4.02        5.52      2.56 o
   9   1  11      106.54      107.48      6.32 o
  10   1  11      986.48      870.57     18.70 o
  11   1  11       35.99       46.04      7.46 o
  12   1  11      190.58      170.85      9.66 o
  13   1  11      115.27       88.83      7.99 o
  14   1  11       96.75       75.50      8.47 o
  15   1  11       39.51       35.73      6.21 o
  16   1  11       47.16       60.61     10.75 o
 -16   2  11       36.66       25.61      6.28 o
 -15   2  11       23.27       23.40      6.52 o
 -14   2  11      117.86      103.46     12.35 o
 -13   2  11        3.48       10.10      3.87 o
 -12   2  11      254.94      221.71     13.21 o
 -11   2  11      118.56       88.74      8.23 o
 -10   2  11       26.55       24.14      4.40 o
  -9   2  11      106.05       91.47     15.55 o
  -8   2  11     1815.49     1604.08     28.79 o
  -7   2  11       84.45       95.16     10.61 o
  -6   2  11      200.49      197.38      9.18 o
  -5   2  11      180.06      158.07      7.44 o
  -4   2  11       23.76       24.12      2.73 o
  -3   2  11       77.95       72.59      5.33 o
  -2   2  11      211.95      213.14      7.77 o
  -1   2  11      560.70      645.71     10.84 o
   0   2  11     2100.44     2084.85     44.07 o
   1   2  11      846.58      871.06     20.46 o
   2   2  11     1381.80     1364.97     25.92 o
   3   2  11      484.10      546.42     12.20 o
   4   2  11      959.52      850.90     15.80 o
   5   2  11      105.99       95.95      5.68 o
   6   2  11      546.25      507.02     11.80 o
   7   2  11       13.86       10.51      2.70 o
   8   2  11      507.16      519.28     17.75 o
   9   2  11      115.89      125.26      9.64 o
  10   2  11      206.28      181.97     10.78 o
  11   2  11      272.39      249.26     12.99 o
  12   2  11       25.77       31.70      4.92 o
  13   2  11      433.14      389.76     19.91 o
  14   2  11       13.76        3.55      2.97 o
  15   2  11       67.18       47.43      7.50 o
 -15   3  11       14.24       33.91     11.05 o
 -14   3  11      138.58      128.17     14.16 o
 -13   3  11       60.17       51.25      7.40 o
 -12   3  11       43.12       41.53      6.85 o
 -11   3  11      273.25      245.27     14.99 o
 -10   3  11      328.02      309.84     13.73 o
  -9   3  11      752.17      764.14     34.30 o
  -8   3  11      402.39      444.64     65.90 o
  -7   3  11      813.71      766.26     27.01 o
  -6   3  11      156.16      143.76     13.49 o
  -5   3  11       76.81       64.91      6.64 o
  -4   3  11       33.49       25.49      4.04 o
  -3   3  11        7.78       12.28      2.25 o
  -2   3  11      154.11      137.58      5.47 o
  -1   3  11      484.46      471.44     13.50 o
   0   3  11      141.83      162.02      8.50 o
   1   3  11     2892.75     2789.20     44.91 o
   2   3  11      319.00      314.81     15.29 o
   3   3  11      212.75      219.01     10.25 o
   4   3  11      147.51      144.00      6.64 o
   5   3  11       44.15       45.98      3.32 o
   6   3  11       11.17        7.87      2.22 o
   7   3  11      189.13      170.83      8.58 o
   8   3  11      102.58      111.44      8.24 o
   9   3  11      215.88      218.27     12.41 o
  10   3  11       75.34       77.29      9.12 o
  11   3  11       46.05       39.10      6.41 o
  12   3  11       35.12       28.98      6.45 o
  13   3  11      150.81      134.89     13.98 o
  14   3  11      186.77      174.06     16.70 o
  15   3  11       13.85       17.09      5.57 o
 -14   4  11       24.38       23.35      8.55 o
 -13   4  11        9.31       12.04      4.87 o
 -12   4  11      113.20      117.31     18.25 o
 -11   4  11      295.72      270.61     18.66 o
 -10   4  11      335.72      328.50     23.29 o
  -9   4  11      156.24      130.01     14.86 o
  -8   4  11      103.86       99.39     12.54 o
  -7   4  11        3.80        5.04      3.74 o
  -6   4  11      253.31      226.38     17.75 o
  -5   4  11        0.00       -2.61      3.82 o
  -4   4  11       35.47       27.92      3.21 o
  -3   4  11       96.93       87.38      5.44 o
  -2   4  11      101.34       95.03      8.48 o
  -1   4  11      416.63      406.91     13.83 o
   0   4  11      161.51      143.08      9.11 o
   1   4  11      687.18      621.56     20.34 o
   2   4  11       15.94        8.30      3.68 o
   3   4  11       80.25       63.03      8.16 o
   4   4  11      188.59      170.89      9.25 o
   5   4  11      273.09      274.61      9.85 o
   6   4  11      143.13      145.67      9.38 o
   7   4  11      219.98      217.28     11.42 o
   8   4  11       44.01       41.06      5.21 o
   9   4  11      370.15      331.47     14.89 o
  10   4  11       22.42       15.28      2.73 o
  11   4  11      276.77      264.53     19.01 o
  12   4  11       30.74       36.67      7.56 o
  13   4  11       24.76       10.58     10.36 o
 -12   5  11       13.96       19.88      7.31 o
 -11   5  11       93.11       82.74     13.60 o
 -10   5  11      158.52      148.19     17.30 o
  -9   5  11       78.42       55.05      9.64 o
  -8   5  11       55.52       44.70      8.81 o
  -7   5  11      171.11      172.04     15.04 o
  -6   5  11      124.15      109.93     11.61 o
  -5   5  11      178.52      149.57     11.72 o
  -4   5  11      342.31      309.70     16.83 o
  -3   5  11      115.12      101.80     10.00 o
  -2   5  11       43.81       38.25      6.03 o
  -1   5  11       66.42       68.89      7.86 o
   0   5  11        4.99        4.45      3.19 o
   1   5  11       54.83       42.61      5.96 o
   2   5  11      268.95      243.92      9.90 o
   3   5  11      268.67      246.84     10.12 o
   4   5  11      608.68      564.70     19.19 o
   5   5  11       18.51       14.99      5.01 o
   6   5  11       74.67       72.22      7.02 o
   7   5  11       20.17       22.54      5.20 o
   8   5  11      111.08      100.66     10.00 o
   9   5  11       37.95       19.25      3.40 o
  10   5  11       17.63       14.98      5.48 o
  11   5  11       13.47       16.10      5.72 o
  12   5  11        3.66       11.79      8.38 o
 -10   6  11       10.41       12.46      7.74 o
  -9   6  11       84.90       80.29     11.69 o
  -8   6  11        6.68       -0.01      6.26 o
  -7   6  11       60.53       42.28      8.15 o
  -6   6  11        8.50       10.29      5.37 o
  -5   6  11       18.58       17.62      5.63 o
  -4   6  11       50.92       31.66      6.02 o
  -3   6  11      170.78      173.62     13.27 o
  -2   6  11       14.26       16.84      3.87 o
  -1   6  11        7.81        4.66      3.01 o
   0   6  11       72.43       78.91      8.30 o
   1   6  11       14.23        8.21      3.03 o
   2   6  11      111.08       99.19     11.61 o
   3   6  11       71.35       68.99     10.00 o
   4   6  11       40.96       31.27      6.90 o
   5   6  11       40.36       42.15      8.40 o
   6   6  11      104.67       98.45     11.88 o
   7   6  11       25.19       25.03      6.00 o
   8   6  11      115.55       97.40     12.16 o
   9   6  11       32.13       35.82      9.79 o
  -5   7  11       16.96        8.10      3.83 o
  -4   7  11        9.30       13.33      4.32 o
  -3   7  11       45.37       48.07      6.66 o
  -2   7  11       42.12       40.58      7.42 o
  -1   7  11        7.74        1.86      4.01 o
   0   7  11      144.04      144.45     17.73 o
   1   7  11       44.09       42.38      9.67 o
   2   7  11      103.13       96.50     12.68 o
   3   7  11      413.16      416.59     26.34 o
   4   7  11        0.25       -3.92      3.92 o
   5   7  11       68.98       60.98     10.22 o
 -17   0  12       17.28       13.78      5.88 o
 -16   0  12        0.20        4.03      5.02 o
 -15   0  12        0.80        2.36      4.72 o
 -14   0  12      301.88      312.74     23.71 o
 -13   0  12        9.42        4.38      3.78 o
 -12   0  12      216.65      231.50     18.87 o
 -11   0  12        3.59        7.95      3.44 o
 -10   0  12     1185.79     1222.71     31.52 o
  -9   0  12       66.24       50.96      6.47 o
  -8   0  12      122.42      126.52      6.89 o
  -7   0  12       33.16       37.46      3.99 o
  -6   0  12       60.67       43.22      4.13 o
  -5   0  12      536.12      515.20     13.86 o
  -4   0  12     2253.24     2295.32     42.23 o
  -3   0  12      121.22      115.83      6.78 o
  -2   0  12      220.60      221.00     12.96 o
  -1   0  12      831.25      813.77     17.98 o
   0   0  12    11828.42    11273.82     56.24 o
   1   0  12      667.19      704.32     16.51 o
   2   0  12      586.01      558.22     14.94 o
   3   0  12      138.27      168.02      7.58 o
   4   0  12       75.73       70.68      5.71 o
   5   0  12      410.12      373.88     13.12 o
   6   0  12       30.53       38.50      4.44 o
   7   0  12        0.56        0.67      3.30 o
   8   0  12      312.07      304.78     18.79 o
   9   0  12       42.00       64.93      9.10 o
  10   0  12       46.95       45.99      6.74 o
  11   0  12       68.47       63.07      8.08 o
  12   0  12      255.23      239.63     18.63 o
  13   0  12        0.32        1.66      5.61 o
  14   0  12       82.26       58.30      9.89 o
  15   0  12       30.25       33.25      7.36 o
  16   0  12       49.82       52.82     14.39 o
 -17   1  12      156.47      162.74     15.40 o
 -16   1  12       56.56       47.69      6.62 o
 -15   1  12       81.86       79.08      8.63 o
 -14   1  12        7.05        5.15      3.23 o
 -13   1  12       56.02       45.89      6.33 o
 -12   1  12      115.27       94.34      7.38 o
 -11   1  12      324.38      307.51     12.94 o
 -10   1  12       13.89        9.92      2.16 o
  -9   1  12        1.56        2.88      1.69 o
  -8   1  12      443.34      438.13     11.72 o
  -7   1  12      263.71      223.87      8.06 o
  -6   1  12       12.68       22.74      2.80 o
  -5   1  12      266.80      293.30      9.47 o
  -4   1  12       62.83       66.17      4.11 o
  -3   1  12      744.10      759.12     12.03 o
  -2   1  12       24.21       23.01      2.17 o
  -1   1  12     2002.24     2107.28     36.04 o
   0   1  12      747.81      721.83     11.07 o
   1   1  12      108.04      134.89      5.43 o
   2   1  12      370.29      359.78      8.90 o
   3   1  12     1340.48     1302.22     19.09 o
   4   1  12      653.58      611.91     12.99 o
   5   1  12      392.74      375.45     10.65 o
   6   1  12      193.73      172.03      8.22 o
   7   1  12      239.72      220.10      9.02 o
   8   1  12        0.03       -0.43      1.67 o
   9   1  12      245.42      270.11     10.71 o
  10   1  12      204.71      210.10      8.98 o
  11   1  12      713.68      686.10     19.38 o
  12   1  12       64.75       56.01      5.70 o
  13   1  12       98.91       85.78      7.87 o
  14   1  12      209.58      166.60     12.83 o
  15   1  12       71.16       66.21      7.88 o
  16   1  12        7.59       10.10      4.99 o
 -16   2  12       29.02       30.26      7.85 o
 -15   2  12       22.22       21.53      7.22 o
 -14   2  12        0.40       -4.15      4.15 o
 -13   2  12      141.44      131.31     11.54 o
 -12   2  12       26.08       31.10      5.00 o
 -11   2  12       89.82       59.05      6.82 o
 -10   2  12      170.05      150.41     10.38 o
  -9   2  12      888.07      811.49     18.30 o
  -8   2  12      560.99      503.65     20.23 o
  -7   2  12     2717.75     2378.15     30.68 o
  -6   2  12      661.26      660.09     15.88 o
  -5   2  12      543.57      483.76     14.81 o
  -4   2  12      793.79      745.22     17.76 o
  -3   2  12       28.78       34.23      3.81 o
  -2   2  12      228.17      226.93      8.18 o
  -1   2  12      320.97      319.28      7.88 o
   0   2  12     2058.88     2025.26     25.38 o
   1   2  12      622.86      677.45     13.00 o
   2   2  12     1011.67     1037.10     16.98 o
   3   2  12      612.37      607.28     12.26 o
   4   2  12      255.58      287.76      9.19 o
   5   2  12      199.20      203.12      8.49 o
   6   2  12      399.30      397.28     11.03 o
   7   2  12      211.29      195.93     10.82 o
   8   2  12      304.42      332.64     14.44 o
   9   2  12      172.43      173.00     11.58 o
  10   2  12        5.89        4.63      7.73 o
  11   2  12      123.17      116.29      9.08 o
  12   2  12       74.15       82.59      7.68 o
  13   2  12      342.34      343.65     17.05 o
  14   2  12       86.92       70.93      8.05 o
  15   2  12       93.20       81.39      9.77 o
 -15   3  12       84.10       86.65     11.75 o
 -14   3  12       29.35       27.61      8.81 o
 -13   3  12       49.85       30.62      7.29 o
 -12   3  12       82.36       72.23      8.71 o
 -11   3  12       14.11       14.77      3.94 o
 -10   3  12       42.49       48.56      5.89 o
  -9   3  12     1576.59     1401.12     34.31 o
  -8   3  12     3304.52     2985.22     94.29 o
  -7   3  12      936.66      872.27     38.44 o
  -6   3  12     1131.08     1071.81     35.89 o
  -5   3  12      393.16      398.14     16.28 o
  -4   3  12      312.00      280.53     12.92 o
  -3   3  12       55.58       42.94      3.60 o
  -2   3  12      593.01      535.52     14.89 o
  -1   3  12      776.31      731.94     17.24 o
   0   3  12        3.08        6.12      2.17 o
   1   3  12      167.72      179.12     10.66 o
   2   3  12      243.76      229.89     11.97 o
   3   3  12      114.88      103.01      7.03 o
   4   3  12       40.45       31.95      2.96 o
   5   3  12       32.04       26.80      2.58 o
   6   3  12        1.44        4.11      1.59 o
   7   3  12       19.21       22.13      3.12 o
   8   3  12       58.27       64.49      6.01 o
   9   3  12       26.92       31.17      5.42 o
  10   3  12      275.23      257.80     15.17 o
  11   3  12       13.79        9.30      3.91 o
  12   3  12       14.96       11.43      4.86 o
  13   3  12      125.80      100.24     12.04 o
  14   3  12       44.90       47.87      8.85 o
 -14   4  12       63.24       41.87      8.45 o
 -13   4  12       28.12       20.40      5.93 o
 -12   4  12      222.35      218.01     20.12 o
 -11   4  12       17.55       23.62      7.13 o
 -10   4  12       18.39       13.98      4.55 o
  -9   4  12      107.89       88.59     11.56 o
  -8   4  12       49.80       39.04      8.46 o
  -7   4  12      574.67      508.26     19.95 o
  -6   4  12       31.01       18.80      4.11 o
  -5   4  12        5.40        2.34      3.25 o
  -4   4  12      101.87       97.50      8.68 o
  -3   4  12        6.66        7.73      3.18 o
  -2   4  12      187.72      189.81     11.95 o
  -1   4  12      397.24      361.73     16.39 o
   0   4  12       63.96       57.85      7.35 o
   1   4  12      188.77      185.24     11.49 o
   2   4  12      328.90      309.89     14.64 o
   3   4  12      105.73      110.75      8.21 o
   4   4  12      997.49      938.78     22.53 o
   5   4  12      745.12      716.76     16.48 o
   6   4  12      303.12      294.15     13.31 o
   7   4  12       87.21       81.50      7.27 o
   8   4  12      213.89      214.84     12.00 o
   9   4  12      156.59      168.30     11.09 o
  10   4  12       41.22       39.18      5.27 o
  11   4  12      171.41      157.31     13.67 o
  12   4  12      168.78      152.86     15.49 o
  13   4  12        4.10        3.83      5.54 o
 -12   5  12       48.61       44.28     10.84 o
 -11   5  12       33.33       37.23      9.23 o
 -10   5  12       35.31       45.47      9.85 o
  -9   5  12        4.93        7.10      6.85 o
  -8   5  12      106.15       88.90     13.26 o
  -7   5  12        4.20        8.37      4.08 o
  -6   5  12      102.02       88.99     10.44 o
  -5   5  12        5.21        2.43      3.18 o
  -4   5  12       19.45       14.92      4.16 o
  -3   5  12       30.89       35.67      6.08 o
  -2   5  12       68.01       59.85      7.52 o
  -1   5  12      199.47      156.32     11.70 o
   0   5  12        7.86        7.67      3.36 o
   1   5  12      212.63      198.28     12.91 o
   2   5  12       25.97       19.72      4.03 o
   3   5  12      116.19       97.70      6.32 o
   4   5  12       35.25       35.87      4.75 o
   5   5  12       21.16       13.41      2.82 o
   6   5  12       94.37       96.32      8.51 o
   7   5  12      102.60       92.07      9.34 o
   8   5  12      275.35      272.01     16.89 o
   9   5  12       21.08       22.29      4.81 o
  10   5  12       15.63       13.80      4.79 o
  11   5  12        0.56        1.60      3.90 o
  -9   6  12       77.21       74.48     11.22 o
  -8   6  12       71.21       62.57      9.76 o
  -7   6  12        7.32        8.52      3.81 o
  -6   6  12       45.04       45.29      8.82 o
  -5   6  12        7.05       16.81      5.63 o
  -4   6  12       36.01       29.66      6.37 o
  -3   6  12      193.93      173.24     14.12 o
  -2   6  12       23.43       29.24      6.36 o
  -1   6  12        3.72        7.70      3.97 o
   0   6  12       30.22       27.46      4.91 o
   1   6  12      116.72      102.16      9.06 o
   2   6  12       74.40       63.32      9.69 o
   3   6  12        4.17        6.81      4.36 o
   4   6  12      288.47      251.60     18.94 o
   5   6  12        3.89       12.80      6.58 o
   6   6  12       90.98       80.15     10.86 o
   7   6  12       35.49       33.23      7.47 o
   8   6  12       14.18       23.76      6.91 o
   9   6  12       97.23       88.90     14.18 o
  -5   7  12       17.71       10.93      4.81 o
  -4   7  12       37.21       33.71      5.88 o
  -3   7  12        8.11       10.13      4.51 o
  -2   7  12      116.23      144.81     13.28 o
  -1   7  12       56.49       71.08     17.47 o
   0   7  12       19.31       13.40      6.55 o
   1   7  12      149.07      174.41     17.07 o
   2   7  12      148.22      127.52     14.64 o
   3   7  12      156.33      155.53     16.67 o
   4   7  12        6.95        6.69      5.08 o
 -16   0  13       10.10       11.06      9.52 o
 -15   0  13       77.45       89.54     13.30 o
 -14   0  13      103.06       78.91     12.17 o
 -13   0  13      130.61      147.42     15.95 o
 -12   0  13       27.08       31.01      8.02 o
 -11   0  13      163.60      160.72     11.73 o
 -10   0  13      155.77      127.58     10.12 o
  -9   0  13      352.16      325.86     10.77 o
  -8   0  13        8.90        9.81      3.13 o
  -7   0  13     1666.27     1571.96     28.17 o
  -6   0  13       52.20       51.34      5.33 o
  -5   0  13     1364.95     1218.21     24.77 o
  -4   0  13        1.21        2.07      3.39 o
  -3   0  13      476.96      448.32     12.44 o
  -2   0  13      303.00      307.42     18.21 o
  -1   0  13      208.89      259.48      9.23 o
   0   0  13        0.83       25.90      8.51 o
   1   0  13       17.43       19.82      5.24 o
   2   0  13       53.81       47.55      5.53 o
   3   0  13     1141.23     1251.02     23.84 o
   4   0  13      130.32      117.01      8.36 o
   5   0  13      136.82      134.56      9.45 o
   6   0  13       27.75       26.14      5.11 o
   7   0  13        1.40        7.42      3.32 o
   8   0  13       10.01       16.63      5.00 o
   9   0  13      405.65      423.71     22.68 o
  10   0  13       19.04       19.50      4.22 o
  11   0  13      121.41      139.92     11.69 o
  12   0  13       27.96       17.45     13.32 o
  13   0  13      108.22       96.91     12.75 o
  14   0  13      384.70      371.42     29.84 o
  15   0  13        7.81        4.27      4.91 o
  16   0  13      254.15      219.17     27.41 o
 -16   1  13       44.67       43.26      7.04 o
 -15   1  13       19.98       14.92      4.24 o
 -14   1  13       32.10       24.84      4.89 o
 -13   1  13       41.43       27.43      5.45 o
 -12   1  13      157.02      134.18      9.19 o
 -11   1  13       39.56       22.13      4.76 o
 -10   1  13       79.98       81.07      6.09 o
  -9   1  13       32.50       38.51      3.22 o
  -8   1  13       34.11       38.52      4.04 o
  -7   1  13       23.72       16.45      2.59 o
  -6   1  13      351.40      365.55     10.73 o
  -5   1  13       67.96       63.61      5.01 o
  -4   1  13      228.46      251.44      8.65 o
  -3   1  13       60.20       67.88      3.68 o
  -2   1  13      755.83      734.28     13.18 o
  -1   1  13      183.22      222.61      8.16 o
   0   1  13      485.06      517.02     12.39 o
   1   1  13     2602.79     2497.72     33.94 o
   2   1  13      322.01      339.22      8.06 o
   3   1  13      855.26      832.33     15.83 o
   4   1  13     3616.36     3446.16     29.03 o
   5   1  13     1714.85     1604.04     22.72 o
   6   1  13      244.56      219.80      9.50 o
   7   1  13      134.65      126.74      6.50 o
   8   1  13      125.52      143.77      8.27 o
   9   1  13      266.88      281.70     11.92 o
  10   1  13       34.73       25.83      4.26 o
  11   1  13       51.10       47.88      5.03 o
  12   1  13       22.13       26.90      4.29 o
  13   1  13      173.35      159.59     11.12 o
  14   1  13        4.01        2.11      3.54 o
  15   1  13      261.06      248.95     15.29 o
 -16   2  13      147.16      144.48     15.60 o
 -15   2  13      114.89      137.27     14.94 o
 -14   2  13       24.15       12.21      6.06 o
 -13   2  13      179.89      164.83     12.90 o
 -12   2  13       67.64       46.59      5.82 o
 -11   2  13       19.99       17.38      3.20 o
 -10   2  13       49.83       44.54      6.64 o
  -9   2  13      182.74      151.86      9.29 o
  -8   2  13     1734.58     1456.31     28.17 o
  -7   2  13       16.19       19.33      3.42 o
  -6   2  13      257.81      230.42      9.82 o
  -5   2  13      569.40      504.93     14.09 o
  -4   2  13      376.19      316.20     11.84 o
  -3   2  13        8.44        7.09      1.53 o
  -2   2  13      128.67      138.72      6.11 o
  -1   2  13      371.45      345.79      8.50 o
   0   2  13      168.84      173.22      6.19 o
   1   2  13      137.62      140.21      5.73 o
   2   2  13     2742.49     2652.74     45.00 o
   3   2  13     1302.26     1280.55     18.99 o
   4   2  13     1401.20     1287.33     19.31 o
   5   2  13       50.37       72.05      5.28 o
   6   2  13        9.72        6.55      2.49 o
   7   2  13      393.39      358.29     11.89 o
   8   2  13      413.53      409.68     16.50 o
   9   2  13      209.18      189.34     11.48 o
  10   2  13      162.11      157.62     11.63 o
  11   2  13      211.30      219.05     14.07 o
  12   2  13       22.20       16.49      4.48 o
  13   2  13       50.44       51.58      7.55 o
  14   2  13       15.40        8.04      4.43 o
  15   2  13       62.06       69.23     10.19 o
 -15   3  13        3.93        4.55      4.31 o
 -14   3  13       37.54       52.12      8.99 o
 -13   3  13       12.54       13.23      4.68 o
 -12   3  13       41.71       33.12      6.67 o
 -11   3  13       23.32       29.90      7.63 o
 -10   3  13      171.94      151.79     11.99 o
  -9   3  13      589.39      496.49     21.03 o
  -8   3  13      176.50      140.16     11.49 o
  -7   3  13     1365.48     1267.12     51.20 o
  -6   3  13     1427.63     1317.79     52.31 o
  -5   3  13       79.49       78.62      9.42 o
  -4   3  13      220.20      215.26     10.38 o
  -3   3  13       97.93       98.25      5.35 o
  -2   3  13       37.30       41.12      4.30 o
  -1   3  13       11.23        8.92      2.37 o
   0   3  13      141.50      131.92      7.34 o
   1   3  13      194.69      184.63     10.91 o
   2   3  13     1007.50      970.23     21.05 o
   3   3  13      670.89      607.05     17.05 o
   4   3  13       27.89       18.64      2.36 o
   5   3  13     1144.69     1028.50     16.70 o
   6   3  13       55.88       54.52      3.68 o
   7   3  13       61.10       61.84      5.84 o
   8   3  13       62.56       55.20      6.02 o
   9   3  13        5.87        5.61      2.97 o
  10   3  13       75.40       79.03      8.78 o
  11   3  13       66.17       66.25      7.84 o
  12   3  13      153.47      125.81     13.59 o
  13   3  13       57.97       60.87      9.79 o
  14   3  13       92.00       71.63     10.71 o
 -14   4  13        2.05       -0.98      5.81 o
 -13   4  13       61.38       64.49     10.90 o
 -12   4  13       25.46       28.51      8.30 o
 -11   4  13       70.24       64.47     11.59 o
 -10   4  13        6.91        4.71      4.35 o
  -9   4  13        4.00        0.58      3.71 o
  -8   4  13      136.51      126.36     14.49 o
  -7   4  13      386.33      329.98     16.62 o
  -6   4  13      167.86      158.10     15.02 o
  -5   4  13       25.56       32.38      6.09 o
  -4   4  13       23.97       28.80      4.95 o
  -3   4  13      332.88      318.93     15.83 o
  -2   4  13      490.89      480.50     19.26 o
  -1   4  13      216.25      214.57     12.87 o
   0   4  13      134.05      141.66     10.09 o
   1   4  13      223.90      222.83     12.63 o
   2   4  13      164.97      152.00      9.80 o
   3   4  13      379.35      358.72     15.20 o
   4   4  13     1508.52     1338.05     29.49 o
   5   4  13      238.64      258.33     12.52 o
   6   4  13      670.47      615.46     19.68 o
   7   4  13      201.55      197.50     11.35 o
   8   4  13      437.76      455.52     17.70 o
   9   4  13      174.21      169.98     11.22 o
  10   4  13      180.03      164.67     11.09 o
  11   4  13       14.03        8.18      6.25 o
  12   4  13       68.02       64.64      9.01 o
  13   4  13       10.72        7.71      6.88 o
 -12   5  13        4.72        0.81      6.09 o
 -11   5  13       42.09       42.46     10.31 o
 -10   5  13       18.42       17.41      5.77 o
  -9   5  13       17.51       18.48      7.10 o
  -8   5  13       11.37       10.85      3.53 o
  -7   5  13      148.87      137.03     13.42 o
  -6   5  13       30.62       20.69      4.87 o
  -5   5  13      122.92      116.93     11.98 o
  -4   5  13       81.62       81.84      9.19 o
  -3   5  13      623.34      572.13     23.48 o
  -2   5  13       90.18      102.46      9.79 o
  -1   5  13       90.90       80.17      8.38 o
   0   5  13       20.26       18.48      4.37 o
   1   5  13       27.40       16.66      3.09 o
   2   5  13       78.71       77.34      8.06 o
   3   5  13       16.20       10.40      2.27 o
   4   5  13      269.57      223.94     11.48 o
   5   5  13      482.93      433.09     18.00 o
   6   5  13       54.64       48.75      7.04 o
   7   5  13       51.48       37.42      6.02 o
   8   5  13      273.40      262.51     16.87 o
   9   5  13      101.00       91.68     10.37 o
  10   5  13       48.94       46.44      8.41 o
  11   5  13       59.68       60.83     10.58 o
  -9   6  13       65.08       50.58      9.42 o
  -8   6  13      116.66      111.10     13.43 o
  -7   6  13       11.05       11.50      4.89 o
  -6   6  13       17.78       18.95      5.92 o
  -5   6  13      361.22      324.09     18.96 o
  -4   6  13      330.84      296.84     18.39 o
  -3   6  13       44.87       38.77      6.97 o
  -2   6  13      382.70      371.12     23.39 o
  -1   6  13        2.42        6.74      5.14 o
   0   6  13       24.62       22.53      5.77 o
   1   6  13       70.40       50.44      6.48 o
   2   6  13        7.75        5.52      4.70 o
   3   6  13      148.24      130.36     14.46 o
   4   6  13       95.38      100.55     12.42 o
   5   6  13      117.25      113.03     13.23 o
   6   6  13       11.39        7.94      4.93 o
   7   6  13       17.25       12.58      4.68 o
   8   6  13      145.82      144.73     15.20 o
  -4   7  13       13.47       13.21      4.31 o
  -3   7  13       36.95       27.49      6.23 o
  -2   7  13       51.29       37.79      8.17 o
  -1   7  13       10.69        8.43      4.23 o
   0   7  13       70.54       73.67     13.04 o
   1   7  13        6.96        5.13      4.58 o
   2   7  13        2.02        8.95      5.32 o
   3   7  13      264.72      270.01     20.99 o
 -16   0  14        6.60        5.33      6.26 o
 -15   0  14        1.68        5.23      5.36 o
 -14   0  14       11.82       15.95      6.31 o
 -13   0  14        0.28        0.96      3.41 o
 -12   0  14      679.55      480.31     40.74 o
 -11   0  14      156.27      125.20     13.15 o
 -10   0  14        0.88        2.25      3.60 o
  -9   0  14        6.20        4.22      2.37 o
  -8   0  14      481.09      510.93     16.38 o
  -7   0  14       14.74        7.98      2.38 o
  -6   0  14      335.88      317.20     13.28 o
  -5   0  14       18.61       18.00      4.17 o
  -4   0  14        7.96       15.06      5.19 o
  -3   0  14       15.85       17.75      2.90 o
  -2   0  14     5446.00     5081.85    102.75 o
  -1   0  14      183.27      159.04      7.39 o
   0   0  14      621.61      678.54     14.86 o
   1   0  14       51.28       51.79      4.11 o
   2   0  14     1274.68     1321.12     27.75 o
   3   0  14      136.99      123.87     10.61 o
   4   0  14       17.37       21.76      4.85 o
   5   0  14        0.32        0.09      3.14 o
   6   0  14      250.28      271.12     16.27 o
   7   0  14      470.89      460.73     23.24 o
   8   0  14        0.07        6.55      4.93 o
   9   0  14       45.39       43.60      6.78 o
  10   0  14      253.62      256.32     15.60 o
  11   0  14      253.72      220.89     12.67 o
  12   0  14       99.48      115.06     13.32 o
  13   0  14      142.79       97.77     13.03 o
  14   0  14      281.37      272.83     22.25 o
  15   0  14      114.31      101.17     14.38 o
 -16   1  14       50.14       42.47      7.48 o
 -15   1  14       68.30       78.54      9.32 o
 -14   1  14        4.27        1.28      2.94 o
 -13   1  14      122.36      112.13     10.92 o
 -12   1  14       98.59       88.60      7.96 o
 -11   1  14      272.22      243.19     12.93 o
 -10   1  14      177.26      175.84      9.13 o
  -9   1  14      409.82      387.97     11.09 o
  -8   1  14      102.89       97.31      6.46 o
  -7   1  14      920.40      877.73     19.05 o
  -6   1  14      620.33      599.18     14.14 o
  -5   1  14      205.75      198.12      8.42 o
  -4   1  14      243.89      240.36      8.65 o
  -3   1  14     2265.19     2115.06     26.88 o
  -2   1  14      183.05      194.10      7.75 o
  -1   1  14      629.47      620.80     16.72 o
   0   1  14      459.54      431.63     11.67 o
   1   1  14       60.24       74.34      4.28 o
   2   1  14      521.28      548.58     10.51 o
   3   1  14      126.16      149.37      7.03 o
   4   1  14      457.41      468.15     12.14 o
   5   1  14      147.54      146.05      6.70 o
   6   1  14      152.13      137.39      7.19 o
   7   1  14      495.46      464.15     12.56 o
   8   1  14      165.96      159.98      7.67 o
   9   1  14      161.69      170.81      8.87 o
  10   1  14       33.42       27.31      3.52 o
  11   1  14       89.75       92.68      7.45 o
  12   1  14      152.09      119.74      8.62 o
  13   1  14       19.28       10.96      3.58 o
  14   1  14        1.35       -0.15      3.30 o
  15   1  14        8.78        3.16      3.47 o
 -16   2  14      169.68      170.35     17.80 o
 -15   2  14       11.19        8.77      6.96 o
 -14   2  14       36.43       36.01      7.73 o
 -13   2  14        0.81       -3.21      3.21 o
 -12   2  14       29.06       36.89      5.52 o
 -11   2  14       89.90       83.25      7.80 o
 -10   2  14      535.18      501.08     21.91 o
  -9   2  14      273.30      252.28     14.83 o
  -8   2  14      124.50      127.32      8.86 o
  -7   2  14     1263.82     1119.84     22.15 o
  -6   2  14     1200.60     1122.01     24.80 o
  -5   2  14      130.55      104.59      6.57 o
  -4   2  14      182.05      160.35      8.08 o
  -3   2  14      163.85      153.51      7.15 o
  -2   2  14      645.05      644.69     13.23 o
  -1   2  14      211.72      193.93      7.98 o
   0   2  14     1988.91     2004.15     33.87 o
   1   2  14       32.59       33.53      2.72 o
   2   2  14      203.82      226.87      9.41 o
   3   2  14       17.30       17.70      2.29 o
   4   2  14      111.40      105.27      5.76 o
   5   2  14       79.39       71.35      5.15 o
   6   2  14      772.83      745.27     17.87 o
   7   2  14      248.35      236.27     10.21 o
   8   2  14      258.90      223.27     12.47 o
   9   2  14      111.60       87.86      7.89 o
  10   2  14      127.45      131.54     10.90 o
  11   2  14        2.33        2.40      3.01 o
  12   2  14       50.34       37.14      5.88 o
  13   2  14       17.70       13.24      4.11 o
  14   2  14       56.06       54.80      7.77 o
  15   2  14      109.66      116.84     13.35 o
 -15   3  14       67.03       67.92     10.45 o
 -14   3  14       32.40       16.19      8.39 o
 -13   3  14        0.90        6.46      5.12 o
 -12   3  14       85.04       68.47     11.20 o
 -11   3  14      233.26      230.58     19.20 o
 -10   3  14      103.53       95.23     10.16 o
  -9   3  14      226.44      208.23     14.17 o
  -8   3  14      868.07      822.18     27.08 o
  -7   3  14     1157.90     1001.31     29.42 o
  -6   3  14      198.48      195.70     16.28 o
  -5   3  14      338.84      300.69     18.73 o
  -4   3  14      155.06      138.38     11.04 o
  -3   3  14      404.27      373.60     10.88 o
  -2   3  14      108.13       99.76      6.60 o
  -1   3  14      504.02      494.49     14.66 o
   0   3  14        4.36        1.79      1.92 o
   1   3  14      213.77      211.48     11.62 o
   2   3  14      430.36      378.15     13.14 o
   3   3  14      239.90      233.00     10.56 o
   4   3  14       36.65       38.15      3.11 o
   5   3  14      118.71      117.38      7.17 o
   6   3  14      178.79      186.88     10.46 o
   7   3  14      629.62      614.05     19.25 o
   8   3  14       55.38       55.75      5.98 o
   9   3  14      164.97      171.12     10.57 o
  10   3  14      132.29      141.40     10.97 o
  11   3  14       11.41       10.96      3.40 o
  12   3  14      108.66       88.05     11.41 o
  13   3  14       18.39       15.15      4.42 o
  14   3  14        5.94        0.91      4.47 o
 -13   4  14        2.59       11.68      6.72 o
 -12   4  14        6.62       -1.37      5.71 o
 -11   4  14       88.10       82.83     12.59 o
 -10   4  14      101.36       96.10     13.28 o
  -9   4  14        4.60       -2.68      4.87 o
  -8   4  14       27.74       28.62      8.06 o
  -7   4  14        2.85        7.14      4.01 o
  -6   4  14      363.91      310.08     18.65 o
  -5   4  14      463.31      424.63     21.74 o
  -4   4  14      240.44      272.58     17.16 o
  -3   4  14      234.17      183.20     12.30 o
  -2   4  14      184.53      147.60     10.85 o
  -1   4  14      153.93      149.75     10.78 o
   0   4  14      256.92      249.98     13.65 o
   1   4  14      145.84      143.57      9.64 o
   2   4  14      215.79      190.83     11.24 o
   3   4  14       83.39       78.73      7.52 o
   4   4  14      566.85      598.31     22.83 o
   5   4  14      727.46      680.92     20.44 o
   6   4  14      190.16      207.46     11.85 o
   7   4  14       58.09       59.31      6.55 o
   8   4  14      216.06      223.54     12.86 o
   9   4  14       49.94       55.63      6.76 o
  10   4  14       81.45       84.03      7.79 o
  11   4  14       16.72        9.12      4.71 o
  12   4  14       49.22       42.32      7.51 o
 -11   5  14       77.71       75.22     12.94 o
 -10   5  14       84.71       77.87     12.37 o
  -9   5  14       37.68       28.73      6.23 o
  -8   5  14       45.26       61.64      9.18 o
  -7   5  14       76.44       83.00     10.86 o
  -6   5  14        4.02        0.40      3.80 o
  -5   5  14       75.04       68.30      9.99 o
  -4   5  14       34.83       41.13      6.28 o
  -3   5  14      155.58      148.87     12.44 o
  -2   5  14       12.37        7.39      3.80 o
  -1   5  14      246.74      192.18     15.31 o
   0   5  14       37.37       27.80      4.66 o
   1   5  14       69.53       60.51      7.19 o
   2   5  14       23.92       17.78      4.12 o
   3   5  14      193.04      173.17      9.88 o
   4   5  14       42.73       38.83      4.54 o
   5   5  14      181.27      181.68     13.58 o
   6   5  14      427.93      405.61     20.19 o
   7   5  14       16.51       12.79      4.94 o
   8   5  14       19.10       18.81      6.84 o
   9   5  14      136.02      134.24     12.38 o
  10   5  14        5.10        3.02      7.45 o
  -9   6  14       70.28       77.88     11.64 o
  -8   6  14       88.99       82.98     11.84 o
  -7   6  14       18.76       34.06      8.26 o
  -6   6  14       39.67       33.60      7.69 o
  -5   6  14      146.21      124.89     13.83 o
  -4   6  14      305.53      254.30     17.05 o
  -3   6  14        4.09        7.84      3.36 o
  -2   6  14       25.57       36.41      6.87 o
  -1   6  14       13.68        9.90      4.87 o
   0   6  14       26.42       20.86      5.31 o
   1   6  14       16.93       12.61      4.16 o
   2   6  14      122.36      112.42     12.82 o
   3   6  14       38.10       30.13      7.30 o
   4   6  14       11.73       11.09      5.17 o
   5   6  14       27.41       27.51      7.51 o
   6   6  14       13.61       18.13      5.94 o
   7   6  14       34.93       36.13      7.85 o
   8   6  14       81.02       84.14     11.80 o
  -2   7  14       13.12       16.89      5.76 o
  -1   7  14       14.74       27.52      8.76 o
   0   7  14       13.19       17.65      7.37 o
   1   7  14      100.25       96.33     14.86 o
 -16   0  15       37.80       37.79      9.63 o
 -15   0  15       49.14       68.41     11.48 o
 -14   0  15       40.59       47.16      9.50 o
 -13   0  15      318.37      294.35     23.05 o
 -12   0  15       32.80       19.91      6.08 o
 -11   0  15      959.49      735.34     35.51 o
 -10   0  15       23.10       36.84      6.72 o
  -9   0  15        3.20        9.46      4.59 o
  -8   0  15        0.31       -1.81      1.81 o
  -7   0  15      304.51      266.94     12.54 o
  -6   0  15       80.51       73.75      7.78 o
  -5   0  15      126.99       93.15     10.33 o
  -4   0  15       39.95       34.84      4.26 o
  -3   0  15      672.70      602.30     26.71 o
  -2   0  15      115.86      125.27     10.49 o
  -1   0  15     1344.28     1352.88     21.42 o
   0   0  15        1.22        2.32      1.24 o
   1   0  15        5.86       11.19      3.82 o
   2   0  15      358.58      332.32     17.26 o
   3   0  15      718.76      668.64     24.66 o
   4   0  15      168.82      182.16     13.11 o
   5   0  15      122.18      120.08     10.86 o
   6   0  15      733.17      645.60     26.03 o
   7   0  15       94.93       99.68     12.99 o
   8   0  15       58.70       57.61      8.89 o
   9   0  15      414.81      427.93     19.76 o
  10   0  15      210.35      247.67     15.85 o
  11   0  15        2.35        7.92      3.93 o
  12   0  15       50.35       52.98      8.01 o
  13   0  15        1.49        8.22      4.89 o
  14   0  15      131.32      146.23     16.98 o
  15   0  15      112.56      114.20     17.58 o
 -16   1  15       29.73       24.75      5.42 o
 -15   1  15       10.81       12.08      4.59 o
 -14   1  15       15.58        8.57      4.36 o
 -13   1  15       50.12       48.09      6.96 o
 -12   1  15       84.41       75.52      7.50 o
 -11   1  15       13.21       13.43      4.90 o
 -10   1  15       65.19       75.11      6.93 o
  -9   1  15       22.12       22.98      3.81 o
  -8   1  15      266.75      265.90      9.53 o
  -7   1  15       15.93       16.30      2.73 o
  -6   1  15      196.36      181.18      7.91 o
  -5   1  15      292.30      274.09     10.13 o
  -4   1  15        4.02        4.16      1.17 o
  -3   1  15      140.47      151.96      6.54 o
  -2   1  15      108.65      127.93      6.93 o
  -1   1  15       91.02       94.37      6.97 o
   0   1  15     1219.22     1159.11     19.73 o
   1   1  15      408.85      446.89      9.75 o
   2   1  15        3.36        5.75      1.51 o
   3   1  15      243.10      246.70      9.37 o
   4   1  15     2096.60     1937.90     25.05 o
   5   1  15      157.27      160.35      7.54 o
   6   1  15      194.37      198.09      8.80 o
   7   1  15      399.83      369.04     11.40 o
   8   1  15      100.92       93.64      6.45 o
   9   1  15      186.98      194.08      9.65 o
  10   1  15      115.21      125.13      8.45 o
  11   1  15      273.28      265.01     12.75 o
  12   1  15      168.41      125.96      8.95 o
  13   1  15       18.75       14.76      4.53 o
  14   1  15        0.89       -0.51      3.57 o
  15   1  15       59.45       62.49      7.99 o
 -15   2  15       16.83        7.20      7.08 o
 -14   2  15        8.10        4.15      5.94 o
 -13   2  15       18.61       21.49      4.70 o
 -12   2  15       53.97       30.06      5.59 o
 -11   2  15       86.82       74.70      8.36 o
 -10   2  15      561.29      469.59     18.97 o
  -9   2  15      232.61      211.64     10.64 o
  -8   2  15      104.94      103.24      8.10 o
  -7   2  15       96.40       89.26      7.54 o
  -6   2  15      317.37      280.82     11.34 o
  -5   2  15      436.16      403.87     13.14 o
  -4   2  15      349.21      326.98     11.45 o
  -3   2  15       98.82       88.25      5.43 o
  -2   2  15       68.66       71.12      4.58 o
  -1   2  15      621.44      632.57     14.84 o
   0   2  15      177.00      164.46      6.45 o
   1   2  15      125.54      141.49      5.85 o
   2   2  15      155.65      153.37      7.65 o
   3   2  15      221.61      224.73      9.56 o
   4   2  15      520.71      514.57     12.82 o
   5   2  15       93.41      103.32      6.20 o
   6   2  15      264.54      250.59     10.79 o
   7   2  15      273.59      282.15     13.98 o
   8   2  15      440.33      404.93     17.04 o
   9   2  15       62.57       60.46      6.88 o
  10   2  15      161.12      172.97     12.74 o
  11   2  15       82.63       80.08      8.51 o
  12   2  15       44.86       38.35      5.04 o
  13   2  15       47.23       33.56      5.98 o
  14   2  15        7.56       -0.64      4.14 o
 -14   3  15       25.20       17.01      6.23 o
 -13   3  15       40.91       41.99      8.91 o
 -12   3  15       65.75       69.72     10.90 o
 -11   3  15      106.95       95.38     12.65 o
 -10   3  15        2.99        3.35      3.53 o
  -9   3  15      517.36      459.86     21.21 o
  -8   3  15      149.84      126.83     11.07 o
  -7   3  15      169.07      184.25     13.25 o
  -6   3  15     2378.20     2276.16     61.95 o
  -5   3  15      133.13      127.93     12.06 o
  -4   3  15      394.39      393.91     14.78 o
  -3   3  15      138.02      129.36      6.51 o
  -2   3  15      233.85      222.86     10.10 o
  -1   3  15      303.66      284.38     12.37 o
   0   3  15      700.81      671.07     19.00 o
   1   3  15      840.46      792.20     19.67 o
   2   3  15      135.36      138.75      7.88 o
   3   3  15      371.36      351.84     12.97 o
   4   3  15       26.35       18.47      3.33 o
   5   3  15      264.15      297.99     15.44 o
   6   3  15      265.63      250.86     12.26 o
   7   3  15      611.85      575.41     19.18 o
   8   3  15       87.35       81.24      7.46 o
   9   3  15      213.24      215.67     12.37 o
  10   3  15      181.44      171.59     11.26 o
  11   3  15       49.54       48.12      6.90 o
  12   3  15       86.42       76.40     10.05 o
  13   3  15       15.93        4.13      5.36 o
 -13   4  15       63.55       61.36     11.35 o
 -12   4  15       83.37       77.85     12.19 o
 -11   4  15       94.46       88.76     12.95 o
 -10   4  15       37.23       42.45      8.68 o
  -9   4  15      129.62      121.86     14.42 o
  -8   4  15      182.87      163.06     16.80 o
  -7   4  15      554.37      508.34     28.50 o
  -6   4  15      280.58      271.20     17.83 o
  -5   4  15      307.13      330.91     19.49 o
  -4   4  15     2071.89     1942.29     45.92 o
  -3   4  15      200.82      206.90     13.18 o
  -2   4  15      239.98      226.44     13.52 o
  -1   4  15      155.06      131.30     11.77 o
   0   4  15      248.38      256.00     13.03 o
   1   4  15       26.96       24.89      3.91 o
   2   4  15      423.42      431.95     16.96 o
   3   4  15      220.08      220.21     12.33 o
   4   4  15      210.24      198.32     13.38 o
   5   4  15       79.36       72.90      7.21 o
   6   4  15      408.80      369.71     15.80 o
   7   4  15       72.81       64.76      7.06 o
   8   4  15      164.12      156.58     10.71 o
   9   4  15       32.58       23.29      3.90 o
  10   4  15       72.90       73.86      7.69 o
  11   4  15       36.53       19.73      5.07 o
  12   4  15       24.12       30.27      6.49 o
 -11   5  15       99.55       98.74     14.65 o
 -10   5  15      116.89      104.66     15.06 o
  -9   5  15      128.46      146.45     17.15 o
  -8   5  15       23.90       20.08      5.78 o
  -7   5  15       88.08       91.12     11.46 o
  -6   5  15       34.76       28.27      6.75 o
  -5   5  15      364.00      357.59     21.70 o
  -4   5  15      117.80      107.16     10.89 o
  -3   5  15      786.58      694.34     26.53 o
  -2   5  15      173.49      154.66     12.41 o
  -1   5  15       84.57       69.14      9.31 o
   0   5  15       85.60       68.34      7.93 o
   1   5  15       27.68       24.31      4.74 o
   2   5  15       34.58       30.71      5.33 o
   3   5  15        9.39        5.45      3.50 o
   4   5  15        6.28        7.89      2.94 o
   5   5  15       27.68       21.31      4.67 o
   6   5  15       68.17       51.98      7.63 o
   7   5  15      214.35      201.70     14.79 o
   8   5  15       42.13       47.09      7.29 o
   9   5  15        5.89        6.44      4.41 o
  10   5  15       11.71        4.95      5.81 o
  -8   6  15       32.80       32.32      7.10 o
  -7   6  15       43.53       45.88      8.62 o
  -6   6  15       33.73       32.62      7.17 o
  -5   6  15       62.32       56.46      9.47 o
  -4   6  15       88.75       87.89     10.49 o
  -3   6  15       48.11       44.45      7.50 o
  -2   6  15       29.82       22.63      7.08 o
  -1   6  15       69.57       73.53     10.41 o
   0   6  15      139.18      119.49     13.10 o
   1   6  15       16.61       22.10      5.81 o
   2   6  15        3.01       -0.60      3.44 o
   3   6  15       47.20       28.05      6.00 o
   4   6  15       29.34       34.05      7.58 o
   5   6  15        4.75       10.67      6.90 o
   6   6  15       25.02       29.56      7.42 o
   7   6  15       28.53       27.61      7.32 o
 -16   0  16       65.30       70.62     13.03 o
 -15   0  16       16.36        9.47      4.69 o
 -14   0  16       54.19       55.89     10.34 o
 -13   0  16        3.69        5.98      3.65 o
 -12   0  16        9.62       29.20      9.45 o
 -11   0  16       85.29       70.04      9.41 o
 -10   0  16      461.84      345.03     19.86 o
  -9   0  16       60.96       64.96      6.41 o
  -8   0  16        4.56       10.70      2.53 o
  -7   0  16        2.71        1.00      2.25 o
  -6   0  16      309.02      269.11     15.24 o
  -5   0  16       51.39       47.35      5.63 o
  -4   0  16      533.02      481.84     14.46 o
  -3   0  16        8.86        9.46      4.43 o
  -2   0  16       56.95       51.27      8.42 o
  -1   0  16      140.95      162.69     12.07 o
   0   0  16      115.27      102.70      5.36 o
   1   0  16       87.78       95.02      9.40 o
   2   0  16      711.67      761.63     26.44 o
   3   0  16        3.63       16.07      4.84 o
   4   0  16      346.48      316.39     17.89 o
   5   0  16       17.53       16.94      5.06 o
   6   0  16      326.99      321.84     19.31 o
   7   0  16       59.68       51.00     10.40 o
   8   0  16       20.01       23.86      4.19 o
   9   0  16       74.35       80.14      7.51 o
  10   0  16        7.46        8.49      3.98 o
  11   0  16       52.63       39.93      7.10 o
  12   0  16        1.95       -2.82      3.96 o
  13   0  16       79.31       66.60     10.66 o
  14   0  16       11.05       14.71      6.32 o
 -15   1  16      140.33      136.59     12.95 o
 -14   1  16       45.77       46.46      7.49 o
 -13   1  16       47.07       43.13      8.80 o
 -12   1  16       15.52       24.36      6.75 o
 -11   1  16       58.58       50.59      7.48 o
 -10   1  16      577.35      467.74     17.70 o
  -9   1  16      173.46      190.58      8.31 o
  -8   1  16      141.62      134.59      7.06 o
  -7   1  16       37.98       34.73      3.96 o
  -6   1  16      313.22      315.32     11.45 o
  -5   1  16      168.82      166.97      8.08 o
  -4   1  16      229.76      240.76      7.03 o
  -3   1  16      174.55      171.45      7.72 o
  -2   1  16      285.26      275.59     10.44 o
  -1   1  16      189.41      198.43     10.27 o
   0   1  16      621.16      650.25     14.90 o
   1   1  16     1064.98     1131.60     19.32 o
   2   1  16        1.74        1.64      1.64 o
   3   1  16       91.41       85.21      5.32 o
   4   1  16      723.02      703.70     16.96 o
   5   1  16       24.89       28.89      3.75 o
   6   1  16      427.36      379.30     13.64 o
   7   1  16      428.30      410.24     13.39 o
   8   1  16      133.85      129.41      7.26 o
   9   1  16       19.74       15.42      3.97 o
  10   1  16      172.83      152.61      9.54 o
  11   1  16       96.58       83.87      7.42 o
  12   1  16      133.20      122.32      8.96 o
  13   1  16       29.57       19.90      4.44 o
  14   1  16       81.91       83.37      9.77 o
 -15   2  16       57.74       72.36     16.79 o
 -14   2  16       43.40       36.50     11.60 o
 -13   2  16        5.47        5.66      4.05 o
 -12   2  16       32.41       29.21      5.47 o
 -11   2  16      286.35      267.71     15.04 o
 -10   2  16      635.18      560.32     20.97 o
  -9   2  16        4.93        3.63      2.21 o
  -8   2  16       68.42       58.87      5.68 o
  -7   2  16      260.64      266.46     10.72 o
  -6   2  16      124.09      142.50      7.41 o
  -5   2  16     2526.54     2272.25     29.48 o
  -4   2  16       64.34       70.19      4.64 o
  -3   2  16      333.07      292.13      8.66 o
  -2   2  16      245.95      228.10      7.48 o
  -1   2  16      338.66      387.75     12.01 o
   0   2  16      344.62      354.46     10.84 o
   1   2  16      429.69      442.68     10.70 o
   2   2  16      310.55      336.63     11.52 o
   3   2  16       66.78       73.27      6.38 o
   4   2  16       91.63       74.63      5.20 o
   5   2  16      848.06      828.62     17.25 o
   6   2  16     1793.49     1678.95     33.93 o
   7   2  16      370.69      365.92     16.21 o
   8   2  16      101.09       84.32      8.12 o
   9   2  16      263.73      250.08     13.99 o
  10   2  16       48.27       68.61      8.10 o
  11   2  16        6.48        7.10      3.26 o
  12   2  16        2.69        3.90      3.47 o
  13   2  16       36.48       37.95      7.03 o
  14   2  16       12.36        5.44      4.25 o
 -14   3  16       67.01       79.65     12.59 o
 -13   3  16       54.26       47.47      9.69 o
 -12   3  16        3.90        3.29      5.70 o
 -11   3  16       85.41       78.67     11.95 o
 -10   3  16       58.00       63.01      8.13 o
  -9   3  16      634.23      570.20     26.64 o
  -8   3  16        3.56        1.49      3.17 o
  -7   3  16      651.04      577.25     28.39 o
  -6   3  16     1824.12     1727.96     47.36 o
  -5   3  16      251.62      256.67     16.11 o
  -4   3  16     1026.28      953.53     22.87 o
  -3   3  16      184.13      173.82      9.43 o
  -2   3  16      249.57      222.85     10.13 o
  -1   3  16       35.80       30.88      5.35 o
   0   3  16      496.21      441.99     17.10 o
   1   3  16       82.91       83.60      5.92 o
   2   3  16      205.72      193.60      9.15 o
   3   3  16      245.39      230.32     13.06 o
   4   3  16      605.43      548.65     20.67 o
   5   3  16      285.77      283.28     15.14 o
   6   3  16      219.75      210.07     11.39 o
   7   3  16      108.90      107.32      8.64 o
   8   3  16      108.34      116.40      9.02 o
   9   3  16       44.30       44.65      6.01 o
  10   3  16       25.83       24.22      4.17 o
  11   3  16        1.39        8.22      4.43 o
  12   3  16       61.97       57.77      9.35 o
  13   3  16       27.13       24.48      6.13 o
 -13   4  16      102.59      100.02     14.23 o
 -12   4  16        9.65        6.55      5.60 o
 -11   4  16       14.77       30.93      8.36 o
 -10   4  16       39.92       27.58     12.68 o
  -9   4  16       69.74       62.21     10.53 o
  -8   4  16      109.74      102.94     13.29 o
  -7   4  16      133.19      124.34     14.42 o
  -6   4  16      112.10       99.63     11.22 o
  -5   4  16      103.15      106.16     11.78 o
  -4   4  16       63.91       64.81      9.32 o
  -3   4  16       30.21       22.84      5.42 o
  -2   4  16      208.16      211.86     13.21 o
  -1   4  16        7.49        4.72      3.90 o
   0   4  16      386.58      370.49     15.86 o
   1   4  16      301.25      261.21     13.32 o
   2   4  16      181.04      172.11     11.06 o
   3   4  16       52.84       55.22      6.49 o
   4   4  16      268.54      250.81     15.18 o
   5   4  16      405.43      370.69     15.75 o
   6   4  16       42.61       43.78      5.44 o
   7   4  16      419.98      406.30     17.23 o
   8   4  16      313.80      308.37     15.38 o
   9   4  16       29.65       30.63      4.38 o
  10   4  16       21.77       18.51      3.75 o
  11   4  16       20.95       19.35      5.39 o
 -11   5  16       51.63       52.88     11.28 o
 -10   5  16      235.86      218.92     21.43 o
  -9   5  16       51.14       60.00     10.16 o
  -8   5  16       40.70       29.99      7.32 o
  -7   5  16       90.78       91.52     11.81 o
  -6   5  16       39.90       44.71      8.42 o
  -5   5  16       62.49       61.70      9.69 o
  -4   5  16       70.17       66.16      9.83 o
  -3   5  16      413.10      387.46     19.87 o
  -2   5  16       43.84       29.56      5.46 o
  -1   5  16       25.91       19.33      5.10 o
   0   5  16       27.03       17.94      6.20 o
   1   5  16      118.30      114.02     10.28 o
   2   5  16       96.02       97.98      9.50 o
   3   5  16       53.39       43.60      6.24 o
   4   5  16      115.92       93.10      8.67 o
   5   5  16      139.31      127.86     11.15 o
   6   5  16       58.71       59.77      7.60 o
   7   5  16       87.63       72.59      8.87 o
   8   5  16       19.80       24.37      5.68 o
   9   5  16       70.59       70.23      9.36 o
  -7   6  16       74.07       53.18      9.76 o
  -6   6  16       46.71       44.87      9.41 o
  -5   6  16       54.40       55.97      9.73 o
  -4   6  16       64.10       60.67      8.37 o
  -3   6  16      164.25      139.89     12.76 o
  -2   6  16       61.59       47.39      7.88 o
  -1   6  16       36.92       23.17      6.27 o
   0   6  16      119.87      120.51     13.10 o
   1   6  16        6.11       10.25      4.62 o
   2   6  16      316.34      294.11     20.74 o
   3   6  16        0.16        4.68      4.29 o
   4   6  16      105.30       96.08     12.42 o
   5   6  16      120.49       94.74     12.13 o
   6   6  16       11.67       12.00      4.46 o
 -15   0  17       22.08       34.13      9.84 o
 -14   0  17       27.56       19.04      6.38 o
 -13   0  17       37.16       30.47      9.25 o
 -12   0  17       15.38       19.62     11.37 o
 -11   0  17      334.44      300.68     19.26 o
 -10   0  17       20.04       22.32      5.90 o
  -9   0  17      656.45      634.10     20.44 o
  -8   0  17        3.23        5.91      4.67 o
  -7   0  17      988.43      849.34     27.86 o
  -6   0  17       22.97       25.59      6.61 o
  -5   0  17      643.01      596.84     18.17 o
  -4   0  17       23.24       20.41      4.72 o
  -3   0  17      292.28      266.63     15.45 o
  -2   0  17       17.05       17.57      4.55 o
  -1   0  17       25.77       30.52      5.49 o
   0   0  17      278.87      268.41     16.02 o
   1   0  17      699.83      696.51     25.83 o
   2   0  17      631.61      643.31     25.23 o
   3   0  17        1.91        5.06      2.66 o
   4   0  17       43.65       52.62      7.84 o
   5   0  17      630.16      621.66     26.40 o
   6   0  17     1685.21     1635.25     44.86 o
   7   0  17        3.37        7.11      4.49 o
   8   0  17       40.48       43.02      5.33 o
   9   0  17       86.05       86.82      8.06 o
  10   0  17      214.97      214.65     13.05 o
  11   0  17      190.07      213.71     15.78 o
  12   0  17       14.02       13.52      3.99 o
  13   0  17      238.95      240.16     21.01 o
  14   0  17        0.00       -4.83      7.03 o
 -15   1  17        3.12       -2.17      5.00 o
 -14   1  17       34.49       30.04      7.89 o
 -13   1  17       35.66       33.97      7.91 o
 -12   1  17       18.73       13.74      4.47 o
 -11   1  17       52.48       60.52      8.24 o
 -10   1  17       28.88       27.45      5.70 o
  -9   1  17      216.04      196.62      9.90 o
  -8   1  17      978.38      840.38     16.90 o
  -7   1  17      438.39      381.50     11.28 o
  -6   1  17      262.16      234.13     10.00 o
  -5   1  17       88.39       86.33      4.95 o
  -4   1  17      111.79      109.33      7.83 o
  -3   1  17      115.09      119.11      6.41 o
  -2   1  17       65.78       64.88      5.34 o
  -1   1  17      383.55      368.30     14.35 o
   0   1  17      153.36      175.46      7.89 o
   1   1  17       28.45       22.50      4.45 o
   2   1  17      322.56      304.85      9.25 o
   3   1  17      297.60      314.26      9.10 o
   4   1  17      165.30      177.47      9.78 o
   5   1  17      143.18      114.43      9.21 o
   6   1  17      414.21      398.00     14.07 o
   7   1  17     1206.84     1148.92     23.33 o
   8   1  17      286.00      276.94     10.91 o
   9   1  17      376.80      355.42     13.51 o
  10   1  17       33.28       28.84      4.29 o
  11   1  17        2.27       -1.32      2.24 o
  12   1  17      100.67       99.52     10.17 o
  13   1  17       18.85        6.02      4.12 o
  14   1  17      173.19      175.10     14.61 o
 -15   2  17      220.22      196.99     26.46 o
 -14   2  17      157.57      159.47     18.20 o
 -13   2  17       14.94       12.23      5.40 o
 -12   2  17       19.44       22.16      4.88 o
 -11   2  17       57.25       57.03      7.45 o
 -10   2  17       32.65       30.71      4.88 o
  -9   2  17      250.52      229.29     11.61 o
  -8   2  17      489.18      439.61     15.69 o
  -7   2  17      579.51      523.32     15.28 o
  -6   2  17     1357.50     1279.20     22.12 o
  -5   2  17      250.05      253.78      9.47 o
  -4   2  17      920.39      835.20     15.53 o
  -3   2  17      476.55      453.73     10.52 o
  -2   2  17      133.51      134.92      8.60 o
  -1   2  17      436.62      421.02     12.95 o
   0   2  17       80.67       76.29      5.54 o
   1   2  17      228.31      238.34      8.03 o
   2   2  17       42.12       52.80      5.15 o
   3   2  17      949.07      982.34     24.69 o
   4   2  17      179.76      178.88      8.76 o
   5   2  17      826.60      828.63     19.85 o
   6   2  17     1273.98     1206.06     27.80 o
   7   2  17      333.90      340.52     16.04 o
   8   2  17      135.74      142.59     10.78 o
   9   2  17      224.73      216.37     13.42 o
  10   2  17       39.63       38.51      6.38 o
  11   2  17       18.51        7.74      4.04 o
  12   2  17       35.18       18.68      4.67 o
  13   2  17       38.26       39.46      6.81 o
 -14   3  17       44.42       39.56     10.02 o
 -13   3  17        3.34        5.86      4.11 o
 -12   3  17        8.19        8.50      3.89 o
 -11   3  17       35.54       40.92      8.80 o
 -10   3  17       35.81       21.93      4.49 o
  -9   3  17       38.38       37.09      7.77 o
  -8   3  17      250.41      243.97     20.71 o
  -7   3  17       33.84       27.12      6.74 o
  -6   3  17      556.32      551.79     27.58 o
  -5   3  17     1520.53     1371.11     32.73 o
  -4   3  17      715.09      688.69     23.04 o
  -3   3  17      340.21      307.49     11.38 o
  -2   3  17      114.57      113.38      7.63 o
  -1   3  17      174.86      166.19     11.67 o
   0   3  17      237.65      241.20     10.73 o
   1   3  17       94.10       84.34      7.75 o
   2   3  17        2.97       10.19      3.28 o
   3   3  17      170.85      182.57     11.88 o
   4   3  17       72.71       82.93      8.27 o
   5   3  17      204.49      200.15     12.91 o
   6   3  17      343.58      328.47     16.86 o
   7   3  17      378.20      356.27     15.49 o
   8   3  17        3.97        7.56      3.75 o
   9   3  17      233.69      236.56     13.39 o
  10   3  17       72.06       79.24      8.50 o
  11   3  17       69.90       58.39      7.01 o
  12   3  17       53.59       67.81      8.97 o
 -12   4  17       14.44       16.99      8.05 o
 -11   4  17       37.51       42.39      9.67 o
 -10   4  17       66.65       72.39     12.22 o
  -9   4  17      160.36      122.56     14.04 o
  -8   4  17       98.04       99.77     13.35 o
  -7   4  17       28.85       31.85      7.23 o
  -6   4  17        0.27        3.67      3.91 o
  -5   4  17      422.40      418.92     22.60 o
  -4   4  17      556.09      501.60     24.14 o
  -3   4  17      181.23      161.91     13.51 o
  -2   4  17       33.31       38.33      5.42 o
  -1   4  17       33.43       33.97      5.91 o
   0   4  17       75.40       80.74      8.88 o
   1   4  17       98.45      101.40      8.64 o
   2   4  17      180.63      183.04     11.40 o
   3   4  17      133.45      138.81     10.17 o
   4   4  17       41.65       35.79      5.86 o
   5   4  17       10.95        8.17      3.11 o
   6   4  17       31.25       24.06      6.56 o
   7   4  17       57.43       60.19      6.69 o
   8   4  17      462.38      447.59     18.80 o
   9   4  17       28.84       31.76      5.34 o
  10   4  17       92.44       85.92      8.61 o
  11   4  17       75.23       66.52      8.97 o
 -10   5  17      167.43      160.72     18.66 o
  -9   5  17       96.80       93.99     12.84 o
  -8   5  17      253.79      211.43     18.26 o
  -7   5  17      129.85      129.21     13.97 o
  -6   5  17       57.45       53.27      9.49 o
  -5   5  17      110.83      110.94     12.50 o
  -4   5  17       21.08       18.32      5.10 o
  -3   5  17       18.80       19.69      5.14 o
  -2   5  17       56.26       51.85      8.47 o
  -1   5  17       94.22       75.46      9.53 o
   0   5  17      113.99      110.05     11.89 o
   1   5  17       21.07       21.55      4.35 o
   2   5  17       44.87       49.43      7.16 o
   3   5  17       23.84       15.06      3.37 o
   4   5  17      146.19      140.33     10.63 o
   5   5  17       22.62       21.08      5.11 o
   6   5  17        9.47        4.52      4.86 o
   7   5  17       26.15       25.76      5.88 o
   8   5  17      105.94      107.56     11.39 o
   9   5  17        8.87       10.07      5.81 o
  -7   6  17      137.83      148.62     16.10 o
  -6   6  17       55.72       43.23      8.28 o
  -5   6  17      182.51      171.89     16.73 o
  -4   6  17        0.84        1.35      5.39 o
  -3   6  17       26.45       39.38      7.25 o
  -2   6  17       95.47       90.10     11.38 o
  -1   6  17       76.12       88.39     11.73 o
   0   6  17       14.65       11.43      4.57 o
   1   6  17      180.26      154.41     18.61 o
   2   6  17       31.93       32.29      9.66 o
   3   6  17      167.20      159.94     18.58 o
   4   6  17       75.76       79.02     13.41 o
   5   6  17       11.69       10.30      5.17 o
 -15   0  18       16.07       17.05      7.74 o
 -14   0  18       53.87       37.05      9.23 o
 -13   0  18        4.46        2.40      6.92 o
 -12   0  18        7.27       12.43      6.15 o
 -11   0  18        4.59        4.18      3.09 o
 -10   0  18      365.53      244.57     21.41 o
  -9   0  18       74.98       58.24     10.79 o
  -8   0  18      539.34      419.99     24.00 o
  -7   0  18       16.95       31.93      7.39 o
  -6   0  18       91.34       90.03      7.15 o
  -5   0  18        2.87        4.06      1.62 o
  -4   0  18     1060.96     1038.85     38.44 o
  -3   0  18        6.45        5.84      3.24 o
  -2   0  18      287.24      273.34     16.29 o
  -1   0  18       10.53       25.53      7.34 o
   0   0  18      215.51      234.00     15.42 o
   1   0  18        2.47       12.08      4.81 o
   2   0  18       13.44       20.41      3.28 o
   3   0  18       49.30       62.93      8.61 o
   4   0  18      145.74      145.95     13.03 o
   5   0  18        0.98        6.73      5.20 o
   6   0  18     1837.27     1717.32     46.39 o
   7   0  18        9.44       13.82      4.06 o
   8   0  18        0.53        1.99      2.80 o
   9   0  18      131.20      131.88     10.24 o
  10   0  18      121.66      123.67     11.73 o
  11   0  18       13.91        2.42      3.67 o
  12   0  18       46.13       46.88     10.04 o
  13   0  18        4.87        8.00     12.80 o
  14   0  18       11.91       -7.27      8.41 o
 -15   1  18        0.80        2.59      4.87 o
 -14   1  18        3.20       -1.25      4.57 o
 -13   1  18        0.71       11.67      5.04 o
 -12   1  18       27.53       26.25      7.50 o
 -11   1  18      157.29      162.04     13.32 o
 -10   1  18       37.72       37.41      5.59 o
  -9   1  18      562.88      514.41     17.26 o
  -8   1  18       17.88       21.44      3.28 o
  -7   1  18      300.35      282.13      9.94 o
  -6   1  18      309.50      288.98     11.43 o
  -5   1  18      144.28      147.18      8.00 o
  -4   1  18      537.70      503.86     16.73 o
  -3   1  18     1114.53     1032.28     21.69 o
  -2   1  18      203.11      198.54      9.33 o
  -1   1  18      191.97      204.90      9.43 o
   0   1  18      345.96      358.22     11.27 o
   1   1  18      552.11      583.93     15.10 o
   2   1  18      152.31      153.99      6.46 o
   3   1  18      300.88      288.59      9.92 o
   4   1  18       56.05       59.40      5.46 o
   5   1  18       29.39       19.89      4.10 o
   6   1  18      102.08      107.75      9.72 o
   7   1  18      357.53      354.25     13.34 o
   8   1  18     1227.82     1166.88     22.94 o
   9   1  18        5.21        6.60      3.51 o
  10   1  18       20.07       19.42      3.98 o
  11   1  18       73.92       72.56      7.89 o
  12   1  18       27.28       15.89      4.06 o
  13   1  18       29.26       18.25      6.47 o
 -14   2  18       81.38      103.16     14.89 o
 -13   2  18      166.54      175.89     15.47 o
 -12   2  18       49.83       38.87      6.85 o
 -11   2  18       65.57       62.73      7.63 o
 -10   2  18      314.24      303.28     15.82 o
  -9   2  18      130.96      139.96      9.33 o
  -8   2  18      346.12      327.66     13.74 o
  -7   2  18      131.05      129.85      7.85 o
  -6   2  18      295.86      268.77     11.77 o
  -5   2  18     1615.84     1519.57     26.57 o
  -4   2  18       75.49       69.11      5.18 o
  -3   2  18      250.86      245.66      8.26 o
  -2   2  18      903.89      886.38     22.53 o
  -1   2  18       54.45       46.46      4.61 o
   0   2  18        0.90        0.29      2.09 o
   1   2  18      445.31      435.91     10.87 o
   2   2  18      179.98      175.54      7.83 o
   3   2  18      465.78      460.77     26.95 o
   4   2  18       62.76       60.88      6.22 o
   5   2  18      544.99      522.34     18.09 o
   6   2  18      209.17      204.32     12.02 o
   7   2  18      393.41      400.04     21.26 o
   8   2  18      251.90      242.78     14.25 o
   9   2  18        1.67       -0.07      3.65 o
  10   2  18       35.09       33.13      5.65 o
  11   2  18       12.85       13.58      4.00 o
  12   2  18        7.69        9.26      4.05 o
  13   2  18       23.70       17.91      5.96 o
 -13   3  18       25.95       26.11      6.62 o
 -12   3  18       97.99       83.19     10.08 o
 -11   3  18      100.81       97.35     11.08 o
 -10   3  18       72.00       65.59      8.83 o
  -9   3  18       35.79       27.49      5.94 o
  -8   3  18      268.59      228.98     15.84 o
  -7   3  18      399.39      373.81     23.06 o
  -6   3  18      242.29      227.91     15.71 o
  -5   3  18      275.74      239.66     14.01 o
  -4   3  18      525.34      503.05     20.12 o
  -3   3  18       44.88       40.24      5.67 o
  -2   3  18      190.06      194.58     14.54 o
  -1   3  18      542.35      527.32     21.24 o
   0   3  18      129.91      122.91     11.44 o
   1   3  18       90.39       80.59      7.66 o
   2   3  18      451.55      409.34     17.41 o
   3   3  18      101.05       95.10      8.52 o
   4   3  18      148.91      134.93     10.64 o
   5   3  18      105.80       97.74      9.52 o
   6   3  18       95.21       97.37      9.54 o
   7   3  18      445.59      445.79     17.72 o
   8   3  18      199.62      208.24     12.52 o
   9   3  18      357.70      365.70     16.96 o
  10   3  18       82.33       76.33      8.09 o
  11   3  18       22.88       18.91      5.16 o
  12   3  18       10.50        9.43      5.37 o
 -12   4  18       37.35       37.82      9.19 o
 -11   4  18       28.01       33.50      8.56 o
 -10   4  18      225.06      216.72     20.29 o
  -9   4  18       14.52       10.57      6.86 o
  -8   4  18      117.42      102.60     13.69 o
  -7   4  18      793.57      798.45     32.27 o
  -6   4  18       75.27       86.68     10.90 o
  -5   4  18       61.50       46.38      8.39 o
  -4   4  18      591.94      530.31     25.08 o
  -3   4  18       63.37       61.14      8.62 o
  -2   4  18       47.85       39.87      6.26 o
  -1   4  18        4.21        6.05      4.07 o
   0   4  18       24.44       21.53      5.43 o
   1   4  18      117.39      111.29      9.10 o
   2   4  18       21.17       19.98      3.75 o
   3   4  18       30.68       30.95      5.52 o
   4   4  18      121.21      110.48     10.02 o
   5   4  18       34.97       35.95      5.07 o
   6   4  18      110.23       82.61      7.69 o
   7   4  18      314.86      294.94     15.29 o
   8   4  18      108.95      110.99      9.44 o
   9   4  18      257.22      244.93     14.56 o
  10   4  18       11.72        8.08      4.69 o
  -9   5  18       87.85       93.39     12.97 o
  -8   5  18       25.47       22.42      7.44 o
  -7   5  18       53.28       68.97     10.43 o
  -6   5  18       19.82       25.67      6.35 o
  -5   5  18       36.43       48.12      8.35 o
  -4   5  18        2.05       12.36      4.85 o
  -3   5  18       36.09       24.22      5.51 o
  -2   5  18       81.98       63.25      9.66 o
  -1   5  18      100.49      100.56     11.95 o
   0   5  18       72.76       56.21      8.83 o
   1   5  18        6.61        9.29      4.53 o
   2   5  18       23.89       25.25      5.02 o
   3   5  18       98.41      100.60     11.29 o
   4   5  18       37.49       40.64      7.17 o
   5   5  18      615.87      609.36     29.54 o
   6   5  18       18.56       10.88      4.33 o
   7   5  18       67.77       56.91      8.94 o
   8   5  18       51.22       47.26      9.13 o
  -6   6  18       55.62       51.60      9.20 o
  -5   6  18       19.25       30.05      8.08 o
  -4   6  18      123.25      119.09     14.39 o
  -3   6  18       80.85       82.04     11.61 o
  -2   6  18       85.16       64.43     13.60 o
  -1   6  18        7.76       10.27      4.35 o
   0   6  18       35.43       29.88      6.75 o
   1   6  18       24.94       20.89      6.73 o
   2   6  18       22.72       20.82      7.98 o
   3   6  18       54.11       63.09     12.91 o
   4   6  18       49.77       44.69     10.26 o
 -15   0  19        0.20        7.86     11.86 o
 -14   0  19       16.58       29.82     14.73 o
 -13   0  19       75.16       63.13     19.37 o
 -12   0  19        0.07       11.44     11.06 o
 -11   0  19      358.54      353.17     44.03 o
 -10   0  19        7.34        7.81     18.86 o
  -9   0  19     1350.18     1157.77     47.00 o
  -8   0  19       43.68       39.56      7.13 o
  -7   0  19     1282.53     1219.26     27.76 o
  -6   0  19       20.95       30.32      4.48 o
  -5   0  19       40.12       58.01      9.07 o
  -4   0  19      107.88      105.77     13.43 o
  -3   0  19        3.98       12.41      4.40 o
  -2   0  19      154.68      169.14     17.66 o
  -1   0  19     3275.92     3235.92     58.09 o
   0   0  19      372.24      356.72     19.72 o
   1   0  19      543.30      512.97     23.53 o
   2   0  19      397.06      380.53     12.49 o
   3   0  19        5.86        7.67      2.15 o
   4   0  19       69.11       58.38      7.52 o
   5   0  19      955.30      892.96     23.88 o
   6   0  19        2.64       11.33      3.90 o
   7   0  19      700.14      702.65     23.76 o
   8   0  19      129.39      131.13     11.42 o
   9   0  19       25.39       26.46      6.62 o
  10   0  19       29.47       20.21      5.95 o
  11   0  19       21.26       21.28      7.68 o
  12   0  19       30.73       21.01      8.22 o
  13   0  19       21.80        1.73     12.27 o
 -14   1  19        1.17        0.79      5.05 o
 -13   1  19       14.79       14.62      4.90 o
 -12   1  19       24.09       33.36      8.41 o
 -11   1  19       10.32        7.10      3.79 o
 -10   1  19      151.01      160.54     10.02 o
  -9   1  19      185.59      168.69     10.34 o
  -8   1  19     1013.98      936.73     18.71 o
  -7   1  19      147.96      134.86      7.19 o
  -6   1  19      295.76      282.34     11.50 o
  -5   1  19      263.12      266.29     11.93 o
  -4   1  19      696.53      673.16     17.67 o
  -3   1  19      656.72      595.01     16.98 o
  -2   1  19      560.54      553.47     16.61 o
  -1   1  19      128.63      144.55      8.14 o
   0   1  19      135.45      150.11      9.94 o
   1   1  19      589.88      586.42     15.46 o
   2   1  19      439.80      460.28     14.31 o
   3   1  19     1158.78     1204.02     22.63 o
   4   1  19       93.75       82.72      6.86 o
   5   1  19      266.14      259.76     12.68 o
   6   1  19      890.62      836.59     23.83 o
   7   1  19      116.40      133.36     10.12 o
   8   1  19       52.70       61.55      6.27 o
   9   1  19       33.31       32.87      4.78 o
  10   1  19       24.97       28.16      4.90 o
  11   1  19        0.67        3.62      3.33 o
  12   1  19        1.10       -4.24      4.24 o
  13   1  19       36.83       35.61      7.72 o
 -14   2  19      213.75      215.55     26.41 o
 -13   2  19      202.08      215.99     19.75 o
 -12   2  19        4.67        3.27      3.76 o
 -11   2  19       55.07       56.48      7.46 o
 -10   2  19       11.15       13.59      4.00 o
  -9   2  19       11.20       11.73      2.81 o
  -8   2  19       46.56       45.37      4.72 o
  -7   2  19        9.24        8.39      2.67 o
  -6   2  19       37.68       35.74      4.55 o
  -5   2  19      104.04      123.69      7.63 o
  -4   2  19      625.03      593.21     15.10 o
  -3   2  19      855.40      853.11     21.97 o
  -2   2  19      438.95      412.44     16.00 o
  -1   2  19       53.20       53.32      7.12 o
   0   2  19      600.91      608.42     18.67 o
   1   2  19      287.26      277.56     12.50 o
   2   2  19       55.53       40.58      3.85 o
   3   2  19      127.49      126.10      8.26 o
   4   2  19      295.97      325.47     14.19 o
   5   2  19      213.58      211.41     11.79 o
   6   2  19       17.61       13.54      3.63 o
   7   2  19      195.83      201.88     13.37 o
   8   2  19      238.63      230.71     14.13 o
   9   2  19      295.46      282.29     15.85 o
  10   2  19       29.63       28.45      3.92 o
  11   2  19       11.99        9.88      4.22 o
  12   2  19        7.16       18.60      4.48 o
 -13   3  19      182.89      175.37     19.36 o
 -12   3  19       31.15       26.74      6.62 o
 -11   3  19        8.77       13.59      4.39 o
 -10   3  19       78.80       64.90      7.74 o
  -9   3  19       20.55       27.04      5.02 o
  -8   3  19      323.07      323.74     18.77 o
  -7   3  19       32.74       27.69      8.00 o
  -6   3  19      273.64      238.13     14.19 o
  -5   3  19       68.31       75.23      8.20 o
  -4   3  19      484.80      477.18     19.90 o
  -3   3  19      101.16      105.03      9.44 o
  -2   3  19      105.62      128.72     12.07 o
  -1   3  19      172.21      158.00     13.61 o
   0   3  19      265.39      264.77     17.52 o
   1   3  19      198.10      192.75     14.98 o
   2   3  19       49.23       45.69      5.77 o
   3   3  19      173.81      189.36     12.15 o
   4   3  19      266.06      268.57     14.92 o
   5   3  19       14.68       10.97      3.15 o
   6   3  19       19.96       15.63      3.87 o
   7   3  19       98.69       92.65      8.51 o
   8   3  19      249.31      260.74     14.25 o
   9   3  19       13.98       13.95      4.34 o
  10   3  19      299.34      294.86     17.41 o
  11   3  19       42.70       37.01      7.20 o
 -11   4  19        7.14        6.07      4.26 o
 -10   4  19        7.56       11.65      4.73 o
  -9   4  19       51.41       31.75      8.14 o
  -8   4  19       85.43       85.22     11.09 o
  -7   4  19       16.13        9.61      4.45 o
  -6   4  19      194.24      201.47     16.29 o
  -5   4  19      299.32      279.35     18.99 o
  -4   4  19      105.98       95.38     11.05 o
  -3   4  19        8.75       18.32      5.68 o
  -2   4  19      528.35      458.44     23.99 o
  -1   4  19       68.98       77.01      9.13 o
   0   4  19      172.58      175.25     13.20 o
   1   4  19        1.03        7.20      5.40 o
   2   4  19      294.53      301.14     17.42 o
   3   4  19      169.12      151.40     14.30 o
   4   4  19       85.59       77.63     10.55 o
   5   4  19        3.63        1.77      5.01 o
   6   4  19       64.93       56.78      6.95 o
   7   4  19      107.66      109.85     10.47 o
   8   4  19       28.91       24.80      5.58 o
   9   4  19       35.44       28.99      5.53 o
  10   4  19        8.18        4.63      3.52 o
  -9   5  19        5.36       10.23      5.12 o
  -8   5  19      346.18      379.68     24.69 o
  -7   5  19       82.37       71.77     11.16 o
  -6   5  19       55.55       62.89     10.62 o
  -5   5  19        9.57       10.33      4.32 o
  -4   5  19      136.86      131.16     13.54 o
  -3   5  19       74.48       76.63     10.73 o
  -2   5  19       45.04       26.43      6.21 o
  -1   5  19      150.57      136.61     13.76 o
   0   5  19      262.68      267.32     19.19 o
   1   5  19       89.84       83.94     10.82 o
   2   5  19       13.62       14.14      6.68 o
   3   5  19       16.03       12.12      5.56 o
   4   5  19       36.81       48.60      9.01 o
   5   5  19       35.66       38.20      7.53 o
   6   5  19       61.33       60.58      8.64 o
   7   5  19       27.20       26.28      6.86 o
  -4   6  19      130.53      105.22     13.57 o
  -3   6  19       16.83       28.95      8.73 o
  -2   6  19        9.15       15.48      4.62 o
  -1   6  19       28.76       20.39      5.88 o
   0   6  19       11.53       12.30      5.22 o
   1   6  19       10.89        6.64      5.73 o
   2   6  19       24.45        9.39      5.86 o
   3   6  19       17.53       18.61      7.60 o
 -14   0  20      290.54      329.80     47.72 o
 -13   0  20        3.27        7.83     14.00 o
 -12   0  20        1.53       16.18     15.80 o
 -11   0  20       36.20       67.09     20.34 o
 -10   0  20        0.39        0.45      8.01 o
  -9   0  20        1.41        6.19     11.12 o
  -8   0  20        5.70        1.89      3.26 o
  -7   0  20       79.99       96.10      7.97 o
  -6   0  20      364.06      345.03     13.59 o
  -5   0  20       10.52       17.29      6.71 o
  -4   0  20       56.54       58.13      8.11 o
  -3   0  20       85.13       95.91     10.60 o
  -2   0  20      154.31      167.85     13.67 o
  -1   0  20       28.95       63.90      9.91 o
   0   0  20       21.10       26.89      5.64 o
   1   0  20       13.38       22.59      6.39 o
   2   0  20      170.60      178.28     14.73 o
   3   0  20       90.79       78.31      9.86 o
   4   0  20       96.55       87.95     10.62 o
   5   0  20        0.16        5.90      4.76 o
   6   0  20      181.65      186.95     16.20 o
   7   0  20        0.00        7.86      6.25 o
   8   0  20      107.76      130.36     15.27 o
   9   0  20      134.70      146.27     15.97 o
  10   0  20        0.25       -0.75      4.30 o
  11   0  20        8.08        4.27      5.13 o
  12   0  20      143.32      157.01     18.23 o
  13   0  20       10.70        1.71      7.76 o
 -14   1  20       46.76       51.59     10.70 o
 -13   1  20       35.76       37.67      9.06 o
 -12   1  20       44.33       37.84      9.42 o
 -11   1  20        8.87       16.64      4.70 o
 -10   1  20        2.04        3.41      2.83 o
  -9   1  20      270.00      249.04     12.31 o
  -8   1  20      237.40      210.52      9.15 o
  -7   1  20        4.74       10.31      2.23 o
  -6   1  20      336.90      323.59     12.48 o
  -5   1  20      210.84      202.72      9.63 o
  -4   1  20      312.39      317.78     17.18 o
  -3   1  20       49.99       62.68      7.28 o
  -2   1  20      738.75      750.61     22.66 o
  -1   1  20      736.24      722.62     22.22 o
   0   1  20      128.38      123.46      9.14 o
   1   1  20       30.28       40.85      5.60 o
   2   1  20        7.40       13.46      4.43 o
   3   1  20      557.96      550.14     19.96 o
   4   1  20      255.94      242.78     11.17 o
   5   1  20     1729.35     1628.83     29.95 o
   6   1  20       52.09       59.27      6.74 o
   7   1  20       81.66       84.58      8.40 o
   8   1  20      218.57      233.28     12.12 o
   9   1  20       12.77       10.85      2.95 o
  10   1  20      105.08      114.14      9.58 o
  11   1  20        4.65        1.19      4.42 o
  12   1  20        3.11       -0.13      4.24 o
 -13   2  20       19.06       30.58      9.76 o
 -12   2  20       18.29       21.81      7.13 o
 -11   2  20       64.79       59.60     10.43 o
 -10   2  20       33.33       28.62      5.05 o
  -9   2  20       71.20       60.59      6.10 o
  -8   2  20       44.18       44.50      4.90 o
  -7   2  20      242.32      247.00     11.62 o
  -6   2  20      330.56      324.22     13.08 o
  -5   2  20      377.03      384.06     12.86 o
  -4   2  20      565.64      569.08     16.09 o
  -3   2  20      921.93      866.72     22.44 o
  -2   2  20      220.44      225.27     12.13 o
  -1   2  20      221.51      215.14     11.55 o
   0   2  20        0.95        2.66      2.21 o
   1   2  20      342.52      334.02     14.28 o
   2   2  20      282.01      253.90     11.57 o
   3   2  20      110.78      103.31      9.65 o
   4   2  20      354.68      343.53     17.69 o
   5   2  20      356.60      315.72     17.20 o
   6   2  20      161.35      147.00     12.01 o
   7   2  20       96.05      126.96     11.22 o
   8   2  20      158.26      157.22     12.00 o
   9   2  20      369.82      364.52     18.35 o
  10   2  20       63.05       58.57      7.61 o
  11   2  20      113.84      116.28     10.85 o
  12   2  20       29.80       24.35      4.82 o
 -12   3  20      172.37      188.04     23.83 o
 -11   3  20       12.30        8.22      4.93 o
 -10   3  20       55.91       57.10      9.99 o
  -9   3  20      115.84      110.45     11.33 o
  -8   3  20       51.89       56.50      8.19 o
  -7   3  20      187.13      161.21     15.72 o
  -6   3  20       46.51       42.30      6.00 o
  -5   3  20       15.20       17.77      5.06 o
  -4   3  20      434.31      422.35     19.12 o
  -3   3  20      635.94      592.49     26.43 o
  -2   3  20       78.49       90.17     10.35 o
  -1   3  20      258.78      271.92     23.16 o
   0   3  20      353.35      300.13     19.02 o
   1   3  20       39.40       38.53      6.73 o
   2   3  20       14.06        7.83      4.15 o
   3   3  20       13.16       16.00      4.88 o
   4   3  20       20.76        8.74      5.66 o
   5   3  20       16.34        6.93      4.85 o
   6   3  20      223.29      192.26     15.79 o
   7   3  20       36.54       32.25      5.63 o
   8   3  20      106.95      102.63     10.12 o
   9   3  20      103.36       99.71     10.68 o
  10   3  20       30.10       23.90      5.49 o
  11   3  20      124.41      132.36     13.67 o
 -11   4  20       51.54       48.30     14.07 o
 -10   4  20       31.85       28.02      9.12 o
  -9   4  20        2.80        7.49      6.15 o
  -8   4  20       59.04       68.87     10.75 o
  -7   4  20      192.76      192.75     16.68 o
  -6   4  20       10.95       13.49      5.48 o
  -5   4  20      115.35      119.69     12.93 o
  -4   4  20      517.33      485.60     24.33 o
  -3   4  20       44.24       56.95      9.26 o
  -2   4  20       89.93      100.84     12.28 o
  -1   4  20      499.70      430.99     21.50 o
   0   4  20      225.48      217.11     14.98 o
   1   4  20       31.12       27.90      6.23 o
   2   4  20       22.98       33.36      6.83 o
   3   4  20       34.92       35.85      7.34 o
   4   4  20       66.33       61.85      9.15 o
   5   4  20       31.21       34.40      7.42 o
   6   4  20       67.05       59.65      7.22 o
   7   4  20      236.54      201.22     14.29 o
   8   4  20       41.80       45.05      7.13 o
   9   4  20       13.45        8.49      3.27 o
  -8   5  20      261.90      256.96     20.55 o
  -7   5  20      241.64      252.47     20.05 o
  -6   5  20       39.93       35.30      7.60 o
  -5   5  20      132.63      127.63     13.94 o
  -4   5  20       50.10       53.50     10.22 o
  -3   5  20        4.05        7.97      8.32 o
  -2   5  20        2.02       -1.87      3.44 o
  -1   5  20       18.87       15.96      5.69 o
   0   5  20       81.21       64.09      9.78 o
   1   5  20       38.42       26.61      5.57 o
   2   5  20      132.44      114.21     12.64 o
   3   5  20       12.79       17.50      5.56 o
   4   5  20       34.01       32.74      6.77 o
   5   5  20       17.98        8.89      5.81 o
   6   5  20       26.12       19.66      6.20 o
   7   5  20        2.92        5.83      4.89 o
  -2   6  20        6.41        3.62      3.68 o
  -1   6  20        3.82        7.41      4.03 o
   0   6  20       34.02       40.19      8.13 o
 -14   0  21        3.57        3.81     11.04 o
 -13   0  21        0.13       11.58     15.29 o
 -12   0  21       54.37       62.89     22.23 o
 -11   0  21       54.17       58.87     19.05 o
 -10   0  21        0.81        3.98      4.03 o
  -9   0  21      121.07       73.81     15.40 o
  -8   0  21        4.85        2.41      2.84 o
  -7   0  21       80.07       67.18      9.58 o
  -6   0  21       16.72       18.60      5.98 o
  -5   0  21      693.96      703.20     34.59 o
  -4   0  21       32.20       38.20      7.51 o
  -3   0  21      455.61      426.32     22.26 o
  -2   0  21      105.90      109.44     11.42 o
  -1   0  21       26.75       31.29      6.84 o
   0   0  21       47.66       54.48      8.89 o
   1   0  21      609.69      569.80     26.44 o
   2   0  21      353.53      351.79     21.16 o
   3   0  21      129.34      136.43     13.45 o
   4   0  21       97.20       94.00     11.36 o
   5   0  21      415.89      459.26     25.33 o
   6   0  21        0.20        0.22      4.03 o
   7   0  21      442.52      454.18     26.29 o
   8   0  21       13.61       17.25      8.29 o
   9   0  21       48.46       46.02      9.75 o
  10   0  21        2.75        1.80      3.62 o
  11   0  21        0.04        3.83      5.15 o
  12   0  21       11.88       15.80      9.36 o
 -13   1  21       30.69       28.76      7.76 o
 -12   1  21      143.48      165.53     17.44 o
 -11   1  21       54.28       69.49     10.29 o
 -10   1  21      129.62      133.32     12.40 o
  -9   1  21       10.11        5.88      2.95 o
  -8   1  21      119.27      119.76      8.89 o
  -7   1  21      229.89      206.24     11.41 o
  -6   1  21      396.08      355.10     16.12 o
  -5   1  21      372.91      377.91     15.46 o
  -4   1  21      129.74      140.53      9.34 o
  -3   1  21      663.50      679.08     22.25 o
  -2   1  21      378.80      373.06     16.23 o
  -1   1  21       24.83       42.46     15.14 o
   0   1  21     1118.86     1060.21     27.49 o
   1   1  21      137.16      139.34     10.00 o
   2   1  21      165.65      163.42     10.81 o
   3   1  21      105.00      102.72      8.27 o
   4   1  21      142.87      145.05     10.21 o
   5   1  21      209.14      214.30     12.55 o
   6   1  21       37.97       41.66      7.01 o
   7   1  21       69.54       63.67      7.36 o
   8   1  21      124.39      121.50      9.00 o
   9   1  21      143.15      138.45     10.49 o
  10   1  21       40.72       34.10      5.67 o
  11   1  21       11.32       11.15      5.13 o
  12   1  21       12.21        2.35      5.31 o
 -13   2  21      123.40       92.57     26.97 o
 -12   2  21       15.53       37.94     13.42 o
 -11   2  21       37.73       43.11      9.33 o
 -10   2  21       42.17       41.76      8.72 o
  -9   2  21        1.50       -0.21      3.12 o
  -8   2  21        2.79       -1.85      4.17 o
  -7   2  21       91.95       94.19     10.09 o
  -6   2  21      167.83      173.33     10.79 o
  -5   2  21     1014.95      957.02     24.36 o
  -4   2  21      149.19      172.55     10.81 o
  -3   2  21      291.71      320.87     14.36 o
  -2   2  21     1004.43      896.03     24.83 o
  -1   2  21       54.26       51.83      7.61 o
   0   2  21      175.14      140.91     12.19 o
   1   2  21       64.30       55.52      7.76 o
   2   2  21       65.64       49.07      7.59 o
   3   2  21       12.88        8.59      2.86 o
   4   2  21       38.30       35.05      6.47 o
   5   2  21       35.68       34.06      6.55 o
   6   2  21       12.91        7.69      3.52 o
   7   2  21       14.60       14.96      5.02 o
   8   2  21       50.45       51.12      7.98 o
   9   2  21      127.40      124.97     11.16 o
  10   2  21        2.58        9.14      4.60 o
  11   2  21       11.99       15.63      4.89 o
 -12   3  21       68.20       46.96     13.23 o
 -11   3  21        1.47       10.15      7.42 o
 -10   3  21       12.84       11.30      7.17 o
  -9   3  21       17.02       21.33      6.42 o
  -8   3  21        4.93        3.58      7.58 o
  -7   3  21       42.62       50.11      7.89 o
  -6   3  21      121.20      130.63     10.69 o
  -5   3  21       17.86       11.62      3.52 o
  -4   3  21       18.92       18.61      5.55 o
  -3   3  21      498.91      465.21     24.17 o
  -2   3  21       44.64       43.91      7.17 o
  -1   3  21      305.09      266.78     18.32 o
   0   3  21       27.22       36.70      9.11 o
   1   3  21      168.84      163.47     14.19 o
   2   3  21        2.48        1.63      3.76 o
   3   3  21      169.43      167.62     14.76 o
   4   3  21        2.44       -0.59      3.83 o
   5   3  21       12.94       12.20      4.49 o
   6   3  21       15.38       17.86      6.07 o
   7   3  21       16.84       11.41      2.89 o
   8   3  21       44.98       43.62      6.63 o
   9   3  21       31.88       35.56      6.42 o
  10   3  21       65.61       67.24      8.98 o
 -10   4  21       26.16       39.65     16.18 o
  -9   4  21      127.76      148.71     18.30 o
  -8   4  21      106.26      123.88     16.41 o
  -7   4  21      161.20      146.12     14.19 o
  -6   4  21      178.45      183.63     15.90 o
  -5   4  21       37.10       43.29      8.15 o
  -4   4  21       56.14       56.92      8.76 o
  -3   4  21       73.70       84.79     10.89 o
  -2   4  21       17.53       13.83      4.90 o
  -1   4  21       50.36       57.61      9.16 o
   0   4  21       88.68      100.48     11.22 o
   1   4  21      318.95      331.17     19.02 o
   2   4  21       86.90      106.49     10.62 o
   3   4  21       12.48        3.51      6.44 o
   4   4  21        3.57        3.08      5.48 o
   5   4  21       45.93       57.38      9.77 o
   6   4  21      115.56      116.73     11.14 o
   7   4  21       88.45       76.38      9.24 o
   8   4  21       73.86       70.31      8.41 o
  -7   5  21       40.60       53.72     11.22 o
  -6   5  21       67.83       67.97     10.68 o
  -5   5  21        6.80       19.98      6.74 o
  -4   5  21       52.71       54.94      9.69 o
  -3   5  21      108.13      122.35     15.77 o
  -2   5  21       32.85       37.81      8.43 o
  -1   5  21       41.47       45.39      7.86 o
   0   5  21        1.60        4.59      4.10 o
   1   5  21       51.34       44.97      8.03 o
   2   5  21       66.05       57.66      8.95 o
   3   5  21        0.62        4.24      4.13 o
   4   5  21       87.67      101.14     13.17 o
   5   5  21       30.90       33.20      7.44 o
 -13   0  22       41.04       36.55     17.58 o
 -12   0  22        0.14        7.79     12.32 o
 -11   0  22       46.05       63.67     19.51 o
 -10   0  22      151.22      147.44     18.01 o
  -9   0  22        1.26       12.68      6.91 o
  -8   0  22        4.23        5.25      5.93 o
  -7   0  22        0.20        7.93      5.49 o
  -6   0  22      630.23      588.32     27.57 o
  -5   0  22       63.24       74.46     11.10 o
  -4   0  22      689.00      647.93     28.47 o
  -3   0  22      256.19      260.01     18.03 o
  -2   0  22       23.49       29.57      7.37 o
  -1   0  22       90.89      113.09     14.04 o
   0   0  22      534.61      526.33     25.98 o
   1   0  22        0.75        7.56      4.40 o
   2   0  22      134.29      134.55     15.47 o
   3   0  22        6.60       10.49      4.30 o
   4   0  22       16.71       15.51      5.58 o
   5   0  22        1.81        4.59      5.41 o
   6   0  22      143.60      138.84     14.45 o
   7   0  22       57.12       67.64     11.44 o
   8   0  22      302.04      293.87     37.53 o
   9   0  22      175.58      156.78     18.11 o
  10   0  22       13.19       11.81      5.47 o
  11   0  22       34.66       44.08      9.89 o
 -13   1  22       15.20       16.18      9.38 o
 -12   1  22       51.96       67.97     15.15 o
 -11   1  22       36.74       46.70     10.49 o
 -10   1  22        3.61        3.88      3.49 o
  -9   1  22       99.96       88.56     10.64 o
  -8   1  22      177.18      185.55     14.78 o
  -7   1  22      161.58      176.52     10.74 o
  -6   1  22      168.67      171.47     11.68 o
  -5   1  22      117.25      121.27      9.15 o
  -4   1  22       37.47       46.61      5.97 o
  -3   1  22      286.65      271.83     13.08 o
  -2   1  22       16.99       26.22      4.50 o
  -1   1  22      217.59      204.74     11.55 o
   0   1  22      238.19      239.66     12.29 o
   1   1  22      131.84      130.20      9.21 o
   2   1  22       32.78       33.08      4.71 o
   3   1  22      143.58      135.66      9.58 o
   4   1  22      101.42       88.03      7.87 o
   5   1  22        6.44        7.43      3.33 o
   6   1  22      621.07      588.05     24.08 o
   7   1  22      171.82      174.71     13.37 o
   8   1  22      121.92      110.25      8.59 o
   9   1  22       66.40       60.65      7.15 o
  10   1  22      110.21      115.60     10.80 o
  11   1  22       28.37       29.15      6.27 o
 -12   2  22       24.24       19.73     11.05 o
 -11   2  22      104.27       99.75     13.85 o
 -10   2  22      133.84      144.75     16.62 o
  -9   2  22       27.88       26.56      6.89 o
  -8   2  22       59.38       52.73      7.81 o
  -7   2  22       65.39       78.45      9.32 o
  -6   2  22      268.65      288.51     16.35 o
  -5   2  22      354.27      380.99     20.83 o
  -4   2  22      938.26      944.37     29.28 o
  -3   2  22      162.84      169.46     12.52 o
  -2   2  22       33.35       56.40     18.11 o
  -1   2  22      736.77      650.82     27.21 o
   0   2  22        8.40        7.41      3.94 o
   1   2  22       85.18       83.01      9.80 o
   2   2  22       91.03       90.36     10.32 o
   3   2  22       26.08       19.49      5.79 o
   4   2  22       38.55       43.31      6.78 o
   5   2  22       88.30       76.87      8.85 o
   6   2  22        1.25        5.86      4.85 o
   7   2  22      134.63      125.13     11.57 o
   8   2  22      198.82      187.30     13.55 o
   9   2  22      292.11      295.06     15.88 o
  10   2  22       50.47       48.36      7.26 o
  11   2  22      163.73      175.61     13.65 o
 -11   3  22       32.17       37.72     11.93 o
 -10   3  22        2.68       11.64      7.74 o
  -9   3  22        7.17       15.61      7.48 o
  -8   3  22       41.89       60.05      9.45 o
  -7   3  22       49.41       51.47      9.75 o
  -6   3  22       29.37       44.02      8.15 o
  -5   3  22        0.16        8.42      4.79 o
  -4   3  22       87.62       86.98     11.07 o
  -3   3  22       79.46       80.88      9.27 o
  -2   3  22      151.83      150.53     12.64 o
  -1   3  22      128.99      151.82     12.88 o
   0   3  22      294.62      284.53     22.37 o
   1   3  22       79.85       68.93     11.02 o
   2   3  22       12.61       13.72      6.54 o
   3   3  22       13.03       10.18      4.60 o
   4   3  22      131.45      125.96     12.81 o
   5   3  22       24.16       26.67      6.51 o
   6   3  22       46.70       50.91      9.05 o
   7   3  22       84.52       70.97      8.40 o
   8   3  22      105.74       91.94      9.85 o
   9   3  22      211.93      230.67     15.89 o
  -9   4  22       38.62       32.57      9.74 o
  -8   4  22       14.32       15.35      7.36 o
  -7   4  22      188.02      223.55     22.57 o
  -6   4  22       25.18       40.51      9.99 o
  -5   4  22      359.73      376.01     27.75 o
  -4   4  22       66.24       73.10     12.69 o
  -3   4  22        7.21       13.03      4.49 o
  -2   4  22       47.26       50.51      8.47 o
  -1   4  22       42.17       43.99      8.94 o
   0   4  22       52.84       53.41      7.83 o
   1   4  22       17.93       13.61      4.89 o
   2   4  22       46.13       41.22      7.10 o
   3   4  22       42.04       39.20      6.96 o
   4   4  22       73.26       66.67     10.19 o
   5   4  22      190.24      191.49     17.54 o
   6   4  22        2.76        2.18      5.86 o
   7   4  22      110.85      118.46     11.42 o
   8   4  22       13.87       15.14      3.85 o
  -6   5  22       32.04       25.57      8.05 o
  -5   5  22       47.05       50.32     10.57 o
  -4   5  22       96.48       85.67     13.46 o
  -3   5  22       16.22       11.78      9.23 o
  -2   5  22       41.54       55.09     11.41 o
  -1   5  22      174.83      166.33     18.71 o
   0   5  22       13.10       12.67      5.19 o
   1   5  22        8.77       11.30      5.33 o
   2   5  22       16.26        7.53      5.58 o
   3   5  22       47.86       52.11      8.27 o
   4   5  22       16.15       17.05      5.59 o
 -12   0  23        3.78       13.05     14.21 o
 -11   0  23      170.08      205.74     36.02 o
 -10   0  23        8.68        8.87      6.19 o
  -9   0  23       23.17       23.40      8.83 o
  -8   0  23        1.80        7.29      6.35 o
  -7   0  23       40.43       39.33      9.54 o
  -6   0  23       25.19       21.08      5.55 o
  -5   0  23       43.02       56.48      9.02 o
  -4   0  23      174.70      182.76     16.48 o
  -3   0  23      400.36      396.50     22.83 o
  -2   0  23       55.79       61.28     10.93 o
  -1   0  23      269.41      277.78     19.21 o
   0   0  23       18.95       30.49      7.17 o
   1   0  23        0.01        0.84      6.82 o
   2   0  23      391.96      381.11     23.23 o
   3   0  23       33.68       33.07      7.27 o
   4   0  23       20.96       15.53      5.96 o
   5   0  23        4.48        7.87      4.23 o
   6   0  23       21.59       18.42      5.71 o
   7   0  23      114.36      116.24     14.50 o
   8   0  23      229.31      226.01     25.48 o
   9   0  23      161.47      168.92     18.64 o
  10   0  23       18.23       19.21      7.43 o
  11   0  23        1.94        5.61      5.61 o
 -12   1  23      125.74      159.28     24.47 o
 -11   1  23       60.85       52.13     14.73 o
 -10   1  23      195.86      202.10     19.17 o
  -9   1  23       37.62       35.01      7.43 o
  -8   1  23       19.61       43.01      8.68 o
  -7   1  23      169.70      164.95     10.75 o
  -6   1  23       47.52       47.23      6.05 o
  -5   1  23      106.95      137.88      9.38 o
  -4   1  23       12.06       26.25      6.21 o
  -3   1  23      249.77      257.75     13.17 o
  -2   1  23      257.21      256.38     12.97 o
  -1   1  23       58.97       43.61      6.98 o
   0   1  23      311.74      348.44     15.37 o
   1   1  23      225.56      217.13     12.09 o
   2   1  23       25.47       33.23      4.85 o
   3   1  23       86.00       84.62      7.51 o
   4   1  23       89.17       92.60      8.13 o
   5   1  23       29.45       38.05      6.62 o
   6   1  23       45.89       48.30      7.55 o
   7   1  23       78.14       76.79      9.46 o
   8   1  23       51.85       45.31      6.72 o
   9   1  23       21.07       31.41      6.14 o
  10   1  23        3.38        2.13      2.90 o
  11   1  23        7.88        5.98      4.34 o
 -12   2  23      223.95      233.22     27.87 o
 -11   2  23       76.65       81.03     12.01 o
 -10   2  23       21.30       22.03      6.77 o
  -9   2  23       52.28       71.11     12.61 o
  -8   2  23      113.37      129.29     12.97 o
  -7   2  23       44.52       54.75      7.83 o
  -6   2  23      115.98      116.16     11.27 o
  -5   2  23      661.08      678.57     25.44 o
  -4   2  23       25.18       38.10      7.04 o
  -3   2  23      124.29      121.87     11.36 o
  -2   2  23      262.47      231.76     16.46 o
  -1   2  23       22.15       22.83      5.71 o
   0   2  23       62.79       69.99     10.15 o
   1   2  23      158.06      167.91     14.46 o
   2   2  23      111.38      108.15     11.87 o
   3   2  23       57.92       57.97      8.66 o
   4   2  23       53.14       58.56      9.20 o
   5   2  23       27.51       16.90      4.15 o
   6   2  23       11.30       17.16      5.28 o
   7   2  23       10.18        9.94      3.89 o
   8   2  23       41.68       53.76      7.28 o
   9   2  23       23.87       26.65      5.00 o
  10   2  23       15.12       15.11      5.17 o
 -10   3  23        6.23       12.87      9.48 o
  -9   3  23       24.01       24.33      8.83 o
  -8   3  23       30.62       40.51      8.83 o
  -7   3  23      116.90      119.43     13.13 o
  -6   3  23      168.82      184.06     16.11 o
  -5   3  23      107.53      101.83     12.28 o
  -4   3  23      262.20      254.08     16.52 o
  -3   3  23      112.07       99.90     10.59 o
  -2   3  23      145.80      140.54     12.65 o
  -1   3  23       86.74       71.35      8.89 o
   0   3  23        7.47       10.27      4.45 o
   1   3  23       56.13       55.49     10.05 o
   2   3  23       32.61       27.56      7.60 o
   3   3  23       94.47       99.64     12.36 o
   4   3  23       50.71       68.28     10.62 o
   5   3  23      136.08      142.13     14.63 o
   6   3  23       40.01       35.35      7.85 o
   7   3  23       32.77       31.00      6.73 o
   8   3  23      195.37      243.53     17.07 o
   9   3  23       74.21       85.37     10.09 o
  -8   4  23      102.29      106.46     15.75 o
  -7   4  23       44.23       47.84     11.04 o
  -6   4  23      167.93      170.99     19.29 o
  -5   4  23       54.33       92.92     15.12 o
  -4   4  23      358.68      371.24     23.94 o
  -3   4  23       94.03      100.74     13.32 o
  -2   4  23      130.69      150.58     15.92 o
  -1   4  23      252.02      235.83     19.08 o
   0   4  23       50.17       49.49     11.31 o
   1   4  23       55.63       57.95      8.82 o
   2   4  23       74.11       80.02      9.81 o
   3   4  23       17.00       15.54      7.04 o
   4   4  23      164.44      201.85     18.96 o
   5   4  23       93.45       85.52     12.21 o
   6   4  23       40.51       37.65      9.34 o
   7   4  23       28.21       37.06      6.60 o
  -4   5  23       24.37       28.65      8.22 o
  -3   5  23       30.34       45.38     11.40 o
  -2   5  23      182.30      185.33     20.42 o
  -1   5  23       31.27       32.79      8.69 o
   0   5  23       39.77       36.78      8.48 o
   1   5  23       93.63       95.88     13.00 o
   2   5  23       18.28       15.91      6.38 o
   3   5  23       75.02       90.82     11.46 o
 -12   0  24       19.16       49.29     22.51 o
 -11   0  24       21.27       21.89     21.03 o
 -10   0  24      299.58      306.90     28.28 o
  -9   0  24       10.33       28.64     10.26 o
  -8   0  24      226.68      242.64     25.64 o
  -7   0  24       64.94       63.35      9.87 o
  -6   0  24      124.86       90.58     10.00 o
  -5   0  24        8.53       22.25      7.54 o
  -4   0  24      684.09      579.87     27.93 o
  -3   0  24        0.22        1.02      4.77 o
  -2   0  24       14.95       18.50      5.69 o
  -1   0  24        4.85        5.46      3.27 o
   0   0  24       27.78       10.48      4.55 o
   1   0  24        0.70       10.08      5.57 o
   2   0  24       76.25       83.86     11.61 o
   3   0  24        0.30        7.45      8.83 o
   4   0  24      177.87      214.84     18.27 o
   5   0  24        8.32        1.61      3.54 o
   6   0  24        1.29        8.43      6.26 o
   7   0  24        4.66       20.04      8.27 o
   8   0  24      815.39      822.92     49.12 o
   9   0  24        0.47        6.86      5.98 o
  10   0  24      335.12      413.69     30.49 o
 -12   1  24       12.86       23.73     11.07 o
 -11   1  24      165.95      227.53     26.84 o
 -10   1  24       14.67       17.25      5.72 o
  -9   1  24       36.50       30.09      5.99 o
  -8   1  24       84.28      101.19     12.05 o
  -7   1  24      191.40      189.56     13.05 o
  -6   1  24      111.07      104.19      8.80 o
  -5   1  24      128.55      173.75     12.85 o
  -4   1  24     1207.20     1256.05     29.44 o
  -3   1  24      556.61      542.62     19.33 o
  -2   1  24       61.16       88.26      9.82 o
  -1   1  24      478.75      451.45     17.73 o
   0   1  24       20.87       19.14      5.61 o
   1   1  24      370.07      341.59     15.60 o
   2   1  24       25.89       27.71      4.92 o
   3   1  24       27.96       27.57      4.96 o
   4   1  24       50.41       54.45      7.91 o
   5   1  24      271.42      282.95     17.12 o
   6   1  24      143.04      134.89     12.37 o
   7   1  24       20.89       22.74      4.97 o
   8   1  24        8.97       12.00      4.15 o
   9   1  24      270.69      307.82     18.31 o
  10   1  24        0.41       -0.49      3.99 o
 -11   2  24       28.85       47.12     10.31 o
 -10   2  24       11.85       11.61      6.51 o
  -9   2  24        7.29       -0.90     10.44 o
  -8   2  24       77.08       95.17     11.58 o
  -7   2  24       97.19      112.78     12.28 o
  -6   2  24      112.39      133.26     11.70 o
  -5   2  24      218.03      205.69     14.46 o
  -4   2  24        0.61       25.88     13.42 o
  -3   2  24      307.62      328.35     20.14 o
  -2   2  24       56.86       61.60      8.85 o
  -1   2  24       23.62       28.67      9.74 o
   0   2  24      132.82      111.86     11.90 o
   1   2  24       15.71       15.76      4.82 o
   2   2  24       18.71       27.76      6.14 o
   3   2  24       15.36       23.72      8.07 o
   4   2  24      326.07      322.82     21.44 o
   5   2  24       29.06       21.46      6.36 o
   6   2  24      281.69      280.18     17.83 o
   7   2  24       23.83       23.85      4.69 o
   8   2  24        1.25        7.04      3.72 o
   9   2  24        2.50        9.63      4.25 o
 -10   3  24       27.75       53.10     14.34 o
  -9   3  24       28.74       23.82      6.87 o
  -8   3  24       82.96       85.72     11.37 o
  -7   3  24        7.31       13.69      7.63 o
  -6   3  24       44.07       48.59      8.32 o
  -5   3  24      113.72      155.29     14.88 o
  -4   3  24      262.25      286.51     18.00 o
  -3   3  24       71.12       89.51     10.33 o
  -2   3  24       60.59       66.48      8.69 o
  -1   3  24       75.43       66.96      8.62 o
   0   3  24       56.63       69.31     10.04 o
   1   3  24       58.14       65.18     10.70 o
   2   3  24       33.10       28.98      7.43 o
   3   3  24       23.95       24.43      6.22 o
   4   3  24       22.93       15.88      5.49 o
   5   3  24      221.52      232.17     19.15 o
   6   3  24       27.33       22.66      5.63 o
   7   3  24       15.78       38.33      9.54 o
   8   3  24       16.28       21.26      5.45 o
  -7   4  24      125.21      129.10     17.50 o
  -6   4  24      109.85      111.61     16.57 o
  -5   4  24       77.38       94.00     15.32 o
  -4   4  24      137.60      152.86     16.45 o
  -3   4  24      280.19      277.33     21.25 o
  -2   4  24       74.47       70.42     11.03 o
  -1   4  24        1.01       14.21      7.13 o
   0   4  24       50.24       61.19     11.42 o
   1   4  24      139.60      146.53     15.52 o
   2   4  24       56.94       70.30      9.30 o
   3   4  24       53.24       73.94     11.61 o
   4   4  24       35.36       41.50      8.71 o
   5   4  24      149.69      161.93     17.01 o
 -11   0  25      100.63       72.83     23.36 o
 -10   0  25       48.21       58.57     17.79 o
  -9   0  25      113.87      119.55     20.57 o
  -8   0  25        0.08       14.14     11.23 o
  -7   0  25      215.57      216.82     24.28 o
  -6   0  25        7.12        9.72      4.29 o
  -5   0  25       50.24       45.85      8.65 o
  -4   0  25       81.51       78.57     11.00 o
  -3   0  25       25.76       21.29      6.75 o
  -2   0  25       53.88       81.78     11.47 o
  -1   0  25       60.74       69.88     10.16 o
   0   0  25        1.94        2.35      3.74 o
   1   0  25        0.51       16.28      8.15 o
   2   0  25      288.31      296.91     21.56 o
   3   0  25      159.24      158.25     15.99 o
   4   0  25       28.70       25.18      6.89 o
   5   0  25       21.19       22.07      6.04 o
   6   0  25       14.58       22.09      7.11 o
   7   0  25        2.84       41.17     11.23 o
   8   0  25        1.65       11.05      7.40 o
   9   0  25       40.73       96.92     32.40 o
 -11   1  25       22.38       19.88     12.90 o
 -10   1  25        4.43       13.41      6.64 o
  -9   1  25        1.41        8.68      5.18 o
  -8   1  25       67.37       69.45     10.17 o
  -7   1  25       90.98      109.61     11.50 o
  -6   1  25      356.65      393.12     15.88 o
  -5   1  25       85.80      113.29      9.02 o
  -4   1  25      402.23      433.33     17.93 o
  -3   1  25       52.66       82.39      8.17 o
  -2   1  25       43.51       84.58     13.61 o
  -1   1  25      317.66      355.85     18.74 o
   0   1  25      142.82      186.41     13.82 o
   1   1  25      166.47      174.36     14.86 o
   2   1  25      231.72      227.33     15.19 o
   3   1  25       85.38      104.57     10.61 o
   4   1  25       95.04      119.46     11.84 o
   5   1  25       86.06       84.30     10.28 o
   6   1  25       14.17       12.32      5.64 o
   7   1  25       61.04       60.21      8.55 o
   8   1  25       96.45      140.43     13.59 o
   9   1  25       30.32       30.13      5.87 o
 -10   2  25       98.24      118.14     16.64 o
  -9   2  25       16.58       10.79      5.44 o
  -8   2  25       18.37        9.67      4.74 o
  -7   2  25       40.19       52.23      8.83 o
  -6   2  25      144.48      128.52     11.45 o
  -5   2  25        5.66        3.68      2.92 o
  -4   2  25       11.28       29.80      7.42 o
  -3   2  25      318.74      334.72     18.83 o
  -2   2  25       62.37       80.55     10.54 o
  -1   2  25       14.84       20.87      9.73 o
   0   2  25      123.27      132.71     13.14 o
   1   2  25       73.72      130.60     28.23 o
   2   2  25      381.42      395.55     23.41 o
   3   2  25      105.91      126.40     14.02 o
   4   2  25       25.53       31.09      6.86 o
   5   2  25       73.04       75.92     11.06 o
   6   2  25      119.55      121.49     12.20 o
   7   2  25      269.35      301.37     19.42 o
   8   2  25      267.21      320.42     17.39 o
  -9   3  25       14.98       11.94      9.20 o
  -8   3  25        1.95        7.51      4.10 o
  -7   3  25      147.59      156.64     18.60 o
  -6   3  25        4.46       -0.32      3.40 o
  -5   3  25        4.33        9.21      5.34 o
  -4   3  25        3.01        2.73      3.95 o
  -3   3  25        8.63        9.90      4.16 o
  -2   3  25       42.53       40.89      6.39 o
  -1   3  25       20.85       32.72      7.19 o
   0   3  25       68.06       65.95      9.89 o
   1   3  25       57.65       47.43     10.38 o
   2   3  25       53.26       66.41     11.70 o
   3   3  25       26.70       34.97     12.93 o
   4   3  25        1.76       24.95     13.28 o
   5   3  25      162.15      176.52     16.76 o
   6   3  25       34.43       25.70      7.10 o
   7   3  25       74.77       75.49     11.37 o
  -6   4  25       73.28       99.78     19.62 o
  -5   4  25      396.98      431.01     31.80 o
  -4   4  25      117.01      135.05     15.16 o
  -3   4  25       18.39       38.42     10.20 o
  -2   4  25       70.53       76.88     11.76 o
  -1   4  25       24.03       26.78      6.19 o
   0   4  25       16.92       21.44     13.39 o
   1   4  25       95.76      130.06     15.17 o
   2   4  25       56.03       71.46     11.22 o
   3   4  25       18.27        8.94      5.62 o
   4   4  25       91.45      105.30     13.64 o
 -10   0  26        1.24       31.56     18.41 o
  -9   0  26        0.84       -4.83      7.59 o
  -8   0  26       24.47       35.06     11.06 o
  -7   0  26       38.07       40.86      8.58 o
  -6   0  26       20.38       28.58      7.05 o
  -5   0  26       37.22       27.17      7.04 o
  -4   0  26       34.89       31.96      6.74 o
  -3   0  26        0.18        5.88      4.73 o
  -2   0  26       16.11        3.76      3.57 o
  -1   0  26       12.46       34.84     11.89 o
   0   0  26      113.19      113.56     13.54 o
   1   0  26       15.39       24.64      6.79 o
   2   0  26        7.46       11.48      5.66 o
   3   0  26        2.62        8.70      5.07 o
   4   0  26       11.79       18.22      6.33 o
   5   0  26      136.60      142.16     15.75 o
   6   0  26       19.54       24.43     10.15 o
   7   0  26      118.86      138.04     20.48 o
   8   0  26        1.18       15.61      9.33 o
 -10   1  26       25.38       20.62      5.79 o
  -9   1  26       25.22       31.40      8.17 o
  -8   1  26       36.08       46.35      8.11 o
  -7   1  26       73.30       78.10      9.93 o
  -6   1  26       54.17       81.84      8.25 o
  -5   1  26       87.68      115.10     10.04 o
  -4   1  26      112.06      159.06     13.64 o
  -3   1  26      376.50      415.77     20.18 o
  -2   1  26        5.65       11.32      4.43 o
  -1   1  26       11.32       28.59      6.06 o
   0   1  26       23.66       29.11      5.88 o
   1   1  26       15.30       23.82      5.31 o
   2   1  26       19.98       26.78      5.72 o
   3   1  26       27.26       35.23      6.93 o
   4   1  26       70.05       78.58      9.39 o
   5   1  26        4.44        5.76      3.49 o
   6   1  26       48.98       49.03      8.10 o
   7   1  26       98.91      117.75     12.60 o
   8   1  26        9.77        8.36      4.08 o
  -9   2  26       73.81       90.23     12.83 o
  -8   2  26       18.27       20.82      4.42 o
  -7   2  26       16.46       12.21      5.44 o
  -6   2  26       15.70       27.52      4.82 o
  -5   2  26       96.10      109.99     11.17 o
  -4   2  26       93.30      117.51     11.73 o
  -3   2  26      120.30      270.24     19.10 o
  -2   2  26      613.89      624.87     29.36 o
  -1   2  26       10.23       20.75      6.15 o
   0   2  26       51.19       47.71      7.74 o
   1   2  26        8.42       24.88      6.84 o
   2   2  26        1.66       12.21      5.97 o
   3   2  26       32.67       39.95     11.94 o
   4   2  26      127.99      151.99     15.29 o
   5   2  26       51.18       74.78     10.90 o
   6   2  26       60.60       84.31     15.18 o
   7   2  26      180.70      247.70     27.26 o
  -7   3  26        8.78       11.07      5.50 o
  -6   3  26       65.27       70.19     10.19 o
  -5   3  26       34.94       63.07      9.22 o
  -4   3  26      223.04      240.77     17.33 o
  -3   3  26       94.50      107.54     11.79 o
  -2   3  26       29.91       18.15      4.93 o
  -1   3  26        2.06       13.22      5.30 o
   0   3  26       62.55       61.52      9.71 o
   1   3  26       16.53       10.86      5.90 o
   2   3  26        0.76        2.17      5.33 o
   3   3  26       34.76       47.78     10.67 o
   4   3  26       47.05       65.32     11.60 o
   5   3  26        7.88        9.19      5.78 o
   6   3  26      109.21      116.29     14.09 o
  -4   4  26      157.92      190.51     18.79 o
  -3   4  26      108.26      122.66     14.73 o
  -2   4  26       23.19       29.56      8.29 o
  -1   4  26        4.58       13.07      9.46 o
   0   4  26        9.02       27.17     16.14 o
   1   4  26      141.48      136.75     15.52 o
   2   4  26       14.30       22.62      7.27 o
  -9   0  27      208.91      283.75     29.63 o
  -8   0  27        0.20       30.99     10.32 o
  -7   0  27        0.04       13.71      7.98 o
  -6   0  27       16.23       23.88      5.71 o
  -5   0  27      120.32      123.25     14.11 o
  -4   0  27        4.37       22.75      7.14 o
  -3   0  27       89.19       83.36     11.67 o
  -2   0  27       17.49       29.34      6.90 o
  -1   0  27       32.58       38.49      8.40 o
   0   0  27        0.87       63.15     18.15 o
   1   0  27      435.76      481.48     28.41 o
   2   0  27       24.18       13.55      6.35 o
   3   0  27        8.08       22.78     11.12 o
   4   0  27       24.97       32.97      9.26 o
   5   0  27       10.53       12.81      7.76 o
   6   0  27        0.02        4.41      5.31 o
   7   0  27        0.40        7.05      7.48 o
  -9   1  27        6.05       11.03      4.71 o
  -8   1  27       80.68       88.42     10.88 o
  -7   1  27      118.84      129.59     12.42 o
  -6   1  27       26.24       36.85      6.25 o
  -5   1  27       51.58       53.41      6.55 o
  -4   1  27        7.31       29.56      5.86 o
  -3   1  27       61.07       79.29      9.38 o
  -2   1  27       86.17      200.50     21.77 o
  -1   1  27      254.25      291.50     17.46 o
   0   1  27       42.38       40.60      6.03 o
   1   1  27        4.79       24.79     15.56 o
   2   1  27      209.86      212.57     17.31 o
   3   1  27       39.72       50.07      8.03 o
   4   1  27       44.61       40.81      7.74 o
   5   1  27       20.85       20.05      5.53 o
   6   1  27       18.20       29.62      7.10 o
   7   1  27       24.60       32.33      7.01 o
  -8   2  27       54.68       69.81      9.28 o
  -7   2  27        3.06        6.99      4.40 o
  -6   2  27       10.20       22.69      5.99 o
  -5   2  27       35.01       60.79      8.15 o
  -4   2  27      168.93      183.26     13.03 o
  -3   2  27      141.92      201.63     15.93 o
  -2   2  27      195.45      250.43     19.27 o
  -1   2  27      126.72      178.83     16.33 o
   0   2  27       96.42      135.26     14.54 o
   1   2  27      106.56      104.54     12.46 o
   2   2  27       15.16        6.78      6.45 o
   3   2  27        4.74       15.89      6.62 o
   4   2  27       16.21       25.51      6.25 o
   5   2  27        8.17        6.09      4.77 o
   6   2  27        7.42       28.43      7.85 o
  -6   3  27        0.93        2.84      6.78 o
  -5   3  27       19.83       27.20      6.41 o
  -4   3  27       43.42      101.18     11.79 o
  -3   3  27      140.57      155.06     14.06 o
  -2   3  27       22.30       27.03      5.11 o
  -1   3  27       47.56       61.31      8.73 o
   0   3  27       36.05       42.87     11.89 o
   1   3  27       39.81       84.57     13.93 o
   2   3  27       71.30       95.57     14.91 o
   3   3  27       41.06       31.88      7.57 o
   4   3  27        1.93       -5.60      9.21 o
  -8   0  28      102.50      148.53     18.22 o
  -7   0  28      134.63      140.94     16.21 o
  -6   0  28       95.05      114.76     14.64 o
  -5   0  28        5.17       35.83      9.30 o
  -4   0  28      174.25      192.83     17.75 o
  -3   0  28        6.57       24.29      8.03 o
  -2   0  28       55.27       77.12     11.40 o
  -1   0  28       14.96       43.68     12.08 o
   0   0  28       43.15       79.52     14.80 o
   1   0  28       23.39       40.29     11.12 o
   2   0  28       19.96       22.34      9.63 o
   3   0  28       10.95       27.48     11.68 o
   4   0  28      116.16      124.92     19.78 o
   5   0  28       58.02       62.38     14.17 o
   6   0  28       30.04       38.05     11.59 o
  -8   1  28       11.39       17.73      5.26 o
  -7   1  28       49.55       78.77     10.92 o
  -6   1  28       20.63       26.18      8.67 o
  -5   1  28       32.83       35.70      5.57 o
  -4   1  28       15.07       18.24      4.40 o
  -3   1  28       18.75       81.01      9.76 o
  -2   1  28      124.12      187.66     18.27 o
  -1   1  28       82.29      162.28     16.57 o
   0   1  28      122.14      152.48     13.03 o
   1   1  28       27.66       29.27      6.00 o
   2   1  28        0.95       14.81      5.45 o
   3   1  28       10.90       10.70      5.08 o
   4   1  28        7.15        5.61      4.05 o
   5   1  28       18.09       15.12      5.29 o
   6   1  28       28.42       23.02      6.12 o
  -7   2  28       19.21       30.69      8.13 o
  -6   2  28       27.58       31.72      7.21 o
  -5   2  28       39.66       47.80      7.10 o
  -4   2  28       12.69       13.79      6.31 o
  -3   2  28       11.82       77.07      8.91 o
  -2   2  28      156.30      169.22     14.22 o
  -1   2  28        3.20       20.69      6.03 o
   0   2  28       45.42       93.25     11.24 o
   1   2  28      138.78      152.68     14.01 o
   2   2  28       89.74      110.58     11.93 o
   3   2  28       33.75       41.63      7.47 o
   4   2  28       20.29       18.26      4.67 o
   5   2  28        8.32       14.27      4.73 o
  -4   3  28       45.55       59.02      9.68 o
  -3   3  28       36.39       37.29      7.15 o
  -2   3  28        3.67        0.87      4.35 o
  -1   3  28        6.20        5.51      3.49 o
   0   3  28        1.28        7.63      4.68 o
   1   3  28       15.88       26.79      8.61 o
   2   3  28        8.85        8.07      4.75 o
  -7   0  29      159.86      194.47     25.41 o
  -6   0  29        7.35       23.70     11.62 o
  -5   0  29       16.04        9.43      6.10 o
  -4   0  29        0.01       13.77      8.46 o
  -3   0  29       34.81       29.45     17.69 o
  -2   0  29        5.42       35.96     10.70 o
  -1   0  29       65.43       50.63     12.62 o
   0   0  29        4.77      144.54     36.32 o
   1   0  29      292.26      413.27     39.83 o
   2   0  29      132.10      145.80     22.02 o
   3   0  29       17.59       30.36     12.87 o
   4   0  29       16.02       23.80     11.77 o
   5   0  29        6.29        8.94      8.86 o
  -6   1  29      191.79      209.00     17.87 o
  -5   1  29        3.12        5.87      4.45 o
  -4   1  29        9.71       25.67      5.93 o
  -3   1  29       70.63      216.16     20.94 o
  -2   1  29      296.89      595.70     26.62 o
  -1   1  29      523.87      609.20     26.82 o
   0   1  29      121.12      130.50     12.48 o
   1   1  29       14.26       19.67      5.73 o
   2   1  29       19.87       29.85      6.80 o
   3   1  29       11.44       22.18      6.36 o
   4   1  29        3.46        9.60      4.58 o
  -5   2  29       15.12       21.79      4.92 o
  -4   2  29        1.50       16.36      5.14 o
  -3   2  29       44.87       55.49      7.52 o
  -2   2  29       35.76      111.88     12.35 o
  -1   2  29      162.32      227.84     16.88 o
   0   2  29      132.82      157.95     14.15 o
   1   2  29        3.30        5.83      5.61 o
   2   2  29        2.46        9.31      4.76 o
   3   2  29        1.00       16.57      6.63 o
  -5   0  30        5.91        7.36      5.99 o
  -4   0  30        0.76       46.10     15.40 o
  -3   0  30       87.65      123.89     45.14 o
  -2   0  30        5.25       11.39      9.82 o
  -1   0  30       15.65       11.70      6.60 o
   0   0  30        9.24        9.19      7.29 o
   1   0  30        2.79       23.25     12.79 o
   2   0  30       12.44       13.73     19.63 o
   3   0  30        2.29        2.39      5.26 o
  -4   1  30      101.77      132.20     12.34 o
  -3   1  30       27.60      123.71     12.45 o
  -2   1  30      159.71      246.01     17.44 o
  -1   1  30      129.33      181.56     15.28 o
   0   1  30       36.02       44.61      8.18 o
   1   1  30        1.49       22.68      6.09 o
   2   1  30       51.10       86.21     11.11 o
 
